# Supplementary material for: Club Drugs and HIV/STD Infection: An Exploratory Analysis among Men Who Have Sex with Men in Changsha, China
Source: PLoS One. 2015 May 7;10(5):e0126320. doi: 10.1371/journal.pone.0126320 (PMC4423981; doi:10.1371/journal.pone.0126320)
Supplement: S1 File — (XLS) [file pone.0126320.s001.xls]

## Sheet: DATA
age	marriage	education	income	sexorientation	intenet	bar	dancehall	bathhouse	parkandtoilet	analsexcondumuse	numbermalesexpartner	oralsexcondumuse	groupsex	D9	sexwithforeiner	paidsex	sexformoney	sexwithwomen	H51	H52	H53	H54	H55	H56	H57	H2	drug	stdrelatedsymptom	hivinfection	syphlisinfection	hsv2	agegroup	HIV/STI
33	2	1	2	2	1	1	1	1	1	2	1	2	2	4	2	2	2	2	2	2	2	2	2	2	2	2	0	2	2	2	2	2	0
31	1	1	2	1	1	0	0	1	1	1	2	2	2	4	2	2	2	2	2	2	2	2	2	2	2	2	0	2	1	1	2	2	1
27	1	1	2	1	0	0	0	0	1	2	1	2	2	4	2	2	2	2	2	2	2	2	2	2	2	2	0	2	2	2	2	2	0
24	1	1	1	1	0	0	0	0	1	2	1	2	2	4	2	2	2	2	2	2	2	2	2	2	2	2	0	2	2	2	2	1	0
51	2	1	3	3	0	1	1	1	0	2	3	2	2	4	2	2	2	1	2	1	2	2	2	2	2	2	1	2	1	2	1	3	1
27	2	1	1	3	1	1	1	1	0	2	1	2	1	4	2	2	2	2	1	1	2	2	2	2	2	2	1	2	2	2	2	2	0
38	2	1	2	2	0	0	0	1	0	2	2	2	2	4	2	2	2	1	2	2	2	2	2	2	2	2	0	2	2	2	2	3	0
42	1	1	2	1	0	0	0	1	0	1	1	2	2	4	2	2	2	2	2	2	2	2	2	2	2	2	0	2	2	2	2	3	0
44	2	1	3	1	0	0	0	1	0	1	3	2	1	2	2	2	2	1	2	2	2	2	2	2	2	2	0	2	2	2	2	3	0
35	2	1	2	2	1	1	0	1	0	1	2	2	2	4	2	2	2	1	2	2	2	2	2	2	2	2	0	2	2	2	2	3	0
32	2	1	2	3	1	1	0	1	0	2	1	2	2	4	2	2	2	2	1	1	2	1	1	2	2	2	1	2	2	2	2	2	0
49	2	1	3	2	1	0	0	1	0	2	1	2	2	4	2	2	2	2	2	2	2	2	2	2	2	2	0	2	2	2	2	3	0
33	1	1	2	1	1	0	0	1	0	1	2	2	2	4	2	2	2	2	2	2	2	2	2	2	2	2	0	2	2	2	2	2	0
32	1	1	3	1	1	0	0	1	0	1	2	2	2	4	2	2	2	2	2	2	2	2	2	2	2	2	0	2	2	2	2	2	0
39	1	1	2	2	0	0	1	0	0	2	1	2	2	4	2	2	2	1	2	2	2	2	2	2	2	2	0	2	2	2	2	3	0
22	1	1	2	3	0	0	1	0	0	1	1	2	2	4	1	2	2	2	1	2	2	2	2	2	2	2	1	2	2	2	2	1	0
21	1	1	2	2	0	1	1	0	0	2	2	2	2	4	2	2	1	1	2	2	1	2	2	2	2	2	1	1	1	1	2	1	1
29	2	1	2	2	0	1	1	0	0	2	1	2	2	4	2	2	2	1	2	2	1	2	2	2	2	2	1	2	2	2	2	2	0
30	1	1	2	2	0	1	1	0	0	2	2	1	1	3	2	1	1	1	1	2	2	2	2	2	2	2	1	1	2	2	2	2	0
31	2	1	2	3	1	1	1	0	0	2	1	2	1	4	2	2	2	2	1	1	2	1	2	1	2	2	1	2	2	2	2	2	0
27	2	1	2	3	1	1	1	0	0	2	1	2	1	4	2	2	2	2	1	1	1	1	1	2	2	2	1	2	2	2	2	2	0
25	1	1	2	2	1	1	1	0	0	2	1	2	1	4	2	2	2	2	1	1	2	2	2	2	2	2	1	2	2	2	2	2	0
70	1	1	1	1	0	0	0	0	0	2	1	2	1	4	2	2	2	2	2	2	2	2	2	2	2	2	0	2	2	2	2	3	0
28	2	1	1	2	0	0	0	0	0	2	1	2	1	4	2	2	2	1	2	2	2	2	2	2	2	2	0	2	2	2	2	2	0
28	1	1	1	1	0	0	0	0	0	1	1	1	2	4	2	2	2	2	2	2	2	2	2	2	2	2	0	2	2	2	2	2	0
72	1	1	1	1	0	0	0	0	0	2	1	2	2	4	2	2	2	2	2	2	2	2	2	2	2	2	0	2	2	2	1	3	1
25	1	1	2	3	0	0	0	0	0	1	1	2	2	4	2	2	2	1	2	2	2	2	2	2	2	2	0	1	1	2	1	2	1
45	1	1	1	1	0	0	0	0	0	2	1	2	1	4	2	2	2	2	2	2	2	2	2	2	2	2	0	2	2	2	2	3	0
22	1	1	2	3	0	0	0	0	0	2	1	2	2	4	2	2	2	2	2	2	2	2	2	2	2	2	0	2	2	2	2	1	0
50	2	1	2	1	0	0	0	0	0	2	1	2	2	4	2	2	2	1	2	2	2	2	2	2	2	2	0	2	1	2	2	3	1
21	1	1	3	2	0	0	0	0	0	1	1	2	2	4	1	1	1	1	2	2	2	2	2	2	2	2	0	2	2	2	2	1	0
23	1	1	2	3	0	0	0	0	0	2	1	1	2	4	2	2	2	2	2	2	2	2	2	2	2	2	0	2	2	2	2	1	0
29	1	1	3	1	0	0	0	0	0	2	1	2	2	4	2	2	1	2	2	2	2	2	2	2	2	2	0	2	2	2	2	2	0
42	2	1	2	1	0	0	0	0	0	2	1	2	2	4	2	2	2	1	2	2	2	2	2	2	2	2	0	2	1	2	2	3	1
20	1	1	2	1	0	0	0	0	0	1	2	1	2	4	2	2	2	2	2	2	2	2	2	2	2	2	0	2	1	2	2	1	1
33	2	1	3	2	0	0	0	0	0	1	2	1	2	4	2	2	2	2	1	2	2	2	2	2	1	2	1	2	2	2	2	2	0
25	1	1	2	2	0	0	0	0	0	1	2	2	1	2	2	2	2	2	2	2	2	2	2	2	2	2	0	2	2	2	2	2	0
19	1	1	2	1	0	1	0	0	0	1	1	2	2	4	2	2	2	2	1	2	2	2	2	2	2	2	1	2	1	1	2	1	1
22	1	1	2	1	0	1	0	0	0	1	1	2	2	4	2	2	2	2	2	2	1	2	2	2	2	2	1	2	2	1	2	1	1
37	1	1	2	1	0	1	0	0	0	2	1	2	2	4	2	2	2	2	2	2	2	2	2	2	2	2	0	1	2	2	1	3	1
31	1	1	1	1	0	1	0	0	0	1	2	2	1	4	2	2	2	2	2	2	2	2	2	2	2	2	0	1	1	2	1	2	1
26	1	1	2	3	0	1	0	0	0	2	1	2	1	4	2	2	2	2	1	1	2	2	2	2	2	2	1	2	2	2	2	2	0
37	1	1	3	1	0	1	0	0	0	1	1	2	2	4	1	2	2	2	1	2	2	2	2	2	2	2	1	2	2	2	2	3	0
35	1	1	3	2	1	1	0	0	0	1	3	2	2	4	2	2	2	2	2	2	2	2	2	2	2	2	0	2	1	1	2	3	1
19	1	1	2	1	1	1	0	0	0	1	2	2	2	4	2	2	2	2	1	2	2	2	2	2	2	2	1	1	1	1	1	1	1
24	1	1	2	3	1	1	0	0	0	2	1	2	2	4	2	2	2	2	2	2	2	2	2	2	1	2	1	2	1	1	2	1	1
52	3	1	2	1	1	1	0	0	0	2	1	2	2	4	2	2	2	2	2	2	2	2	2	2	2	2	0	1	2	2	2	3	0
22	1	1	3	2	1	1	0	0	0	2	1	2	2	4	2	2	2	1	2	2	2	2	2	2	2	2	0	2	2	2	2	1	0
27	1	1	3	1	1	1	0	0	0	1	2	2	2	4	2	2	2	2	1	2	2	2	2	2	2	2	1	1	2	2	2	2	0
21	1	1	1	2	1	1	0	0	0	2	1	2	2	4	2	2	2	2	1	2	2	2	2	2	2	2	1	2	2	2	2	1	0
30	2	1	3	2	1	1	0	0	0	1	1	2	2	4	2	2	2	1	1	2	2	2	2	2	1	2	1	2	2	2	1	2	1
48	2	1	3	3	1	1	0	0	0	1	1	2	2	4	2	2	2	1	1	2	2	2	2	2	1	2	1	2	2	2	1	3	1
24	1	1	3	1	1	1	0	0	0	1	1	2	2	4	2	2	2	2	1	2	2	2	2	2	2	2	1	2	2	2	2	1	0
30	1	1	2	2	1	1	0	0	0	2	1	1	2	4	1	1	1	1	1	2	2	2	2	2	2	2	1	2	2	2	2	2	0
29	2	1	3	3	1	1	0	0	0	2	1	2	2	4	2	2	2	2	1	2	1	2	2	2	1	2	1	2	2	2	2	2	0
24	1	1	2	1	1	1	0	0	0	2	1	1	2	4	2	2	2	2	1	2	2	2	2	2	2	2	1	2	2	2	2	1	0
25	1	1	2	1	1	1	0	0	0	2	1	2	2	4	2	2	2	2	1	2	2	2	2	2	2	2	1	2	2	2	2	2	0
32	1	1	3	1	1	1	0	0	0	1	2	2	2	4	2	2	2	2	1	2	2	2	2	2	2	2	1	2	1	2	1	2	1
49	2	1	1	1	1	1	0	0	0	2	2	2	2	4	1	2	2	2	2	1	2	2	2	2	1	2	1	2	1	2	1	3	1
21	1	1	2	1	1	1	0	0	0	2	2	2	2	4	2	2	2	2	1	2	2	2	2	2	2	2	1	2	2	2	2	1	0
26	1	1	3	1	1	1	0	0	0	1	2	2	2	4	2	2	2	2	1	2	2	2	2	2	2	2	1	2	2	2	1	2	1
19	1	1	2	1	1	1	0	0	0	2	2	2	2	4	2	2	2	2	1	2	2	2	2	2	2	2	1	2	2	2	1	1	1
34	1	1	3	1	1	0	0	0	0	1	2	2	2	4	2	2	2	2	2	2	2	2	2	1	2	2	1	1	2	1	2	2	1
31	2	1	3	1	1	0	0	0	0	1	2	2	2	4	2	2	2	2	1	2	2	2	2	2	2	2	1	2	2	1	2	2	1
20	1	1	1	1	1	0	0	0	0	2	1	2	2	4	2	2	2	2	2	2	2	2	2	2	2	2	0	1	2	2	2	1	0
20	1	1	2	1	1	0	0	0	0	1	2	2	2	4	2	2	2	2	2	2	2	2	2	2	2	2	0	1	2	2	2	1	0
28	1	1	2	1	1	0	0	0	0	1	1	1	2	4	2	2	2	2	2	2	2	2	2	2	2	2	0	2	2	2	2	2	0
49	3	1	2	1	1	0	0	0	0	1	1	1	2	4	2	2	2	2	2	2	2	2	2	2	2	2	0	2	2	2	2	3	0
43	1	1	1	2	1	0	0	0	0	1	1	2	2	4	2	1	2	2	2	2	2	2	2	2	2	2	0	2	2	2	1	3	1
24	1	1	1	1	1	0	0	0	0	1	1	2	2	4	2	1	1	1	2	2	2	2	2	2	2	2	0	2	2	2	1	1	1
24	1	1	2	1	1	0	0	0	0	1	1	2	2	4	2	2	2	2	2	2	2	2	2	2	2	2	0	2	2	2	2	1	0
24	1	1	2	1	1	0	0	0	0	2	1	2	2	4	2	2	2	2	2	2	2	2	2	2	2	2	0	2	2	2	2	1	0
25	1	1	2	1	1	0	0	0	0	1	1	1	2	4	2	2	2	2	2	2	2	2	2	2	2	2	0	2	2	2	2	2	0
25	1	1	1	1	1	0	0	0	0	1	1	1	2	4	2	2	2	2	2	2	2	2	2	2	2	2	0	2	2	2	2	2	0
25	1	1	2	3	1	0	0	0	0	1	1	2	2	4	2	2	2	1	2	2	2	2	2	2	2	2	0	2	2	2	2	2	0
19	1	1	1	1	1	0	0	0	0	1	1	2	2	4	2	2	2	2	2	2	2	2	2	2	2	2	0	2	2	2	2	1	0
45	2	1	3	2	1	0	0	0	0	1	1	2	2	4	2	2	2	2	2	2	2	2	2	2	2	2	0	2	1	2	2	3	1
19	1	1	1	3	1	0	0	0	0	1	1	2	2	4	2	2	2	2	2	2	2	2	2	2	2	2	0	2	2	2	2	1	0
35	2	1	3	3	1	0	0	0	0	2	1	2	2	4	2	2	2	1	2	2	2	2	2	2	2	2	0	2	2	2	2	3	0
28	1	1	3	3	1	0	0	0	0	2	1	2	2	4	2	2	2	2	2	2	2	2	2	2	2	2	0	2	2	2	2	2	0
23	1	1	2	1	1	0	0	0	0	2	1	2	2	4	2	2	2	2	2	2	2	2	2	2	2	2	0	2	1	2	2	1	1
28	1	1	1	3	1	0	0	0	0	2	1	2	2	4	2	2	2	2	2	2	2	2	2	2	2	2	0	2	2	2	2	2	0
24	2	1	2	2	1	0	0	0	0	1	2	1	2	4	2	2	2	2	2	2	2	2	2	2	2	2	0	2	2	2	2	1	0
34	1	1	2	1	1	0	0	0	0	1	2	1	2	4	2	2	2	1	2	2	2	2	2	2	2	2	0	2	2	2	2	2	0
24	1	1	2	1	1	0	0	0	0	1	2	2	2	4	2	2	2	2	2	2	2	2	2	2	2	2	0	2	2	2	2	1	0
40	2	1	2	1	1	0	0	0	0	1	2	2	2	4	2	2	2	2	2	2	2	2	2	2	2	2	0	2	2	2	2	3	0
23	1	1	1	1	1	0	0	0	0	1	2	2	2	4	2	2	2	2	2	2	2	2	2	2	2	2	0	2	2	2	2	1	0
26	1	1	2	2	1	0	0	0	0	1	2	2	2	4	2	2	2	2	2	2	2	2	2	2	2	2	0	2	2	2	2	2	0
28	1	1	2	2	1	0	0	0	0	1	2	2	2	4	2	2	2	2	2	2	2	2	2	2	2	2	0	2	2	2	2	2	0
33	2	1	2	2	1	0	0	0	0	2	2	2	2	4	2	2	2	2	2	2	2	2	2	2	2	2	0	2	2	2	1	2	1
18	1	1	1	1	1	0	0	0	0	1	2	2	2	4	2	2	2	2	2	2	2	2	2	2	2	2	0	2	2	2	2	1	0
36	2	1	3	1	1	0	0	0	0	1	2	2	2	4	2	2	2	2	2	2	2	2	2	2	2	2	0	2	2	2	2	3	0
20	1	1	1	1	1	0	0	0	0	2	2	2	2	4	2	2	2	2	2	2	2	2	2	2	2	2	0	2	2	2	2	1	0
34	2	1	3	2	1	0	0	0	0	1	2	2	2	4	2	2	2	2	2	2	2	2	2	2	2	2	0	2	2	2	2	2	0
31	1	1	2	1	1	0	0	0	0	1	1	2	2	4	2	2	2	2	1	2	2	2	2	2	2	2	1	1	2	2	2	2	0
23	1	1	2	2	1	0	0	0	0	2	2	2	2	4	2	2	2	2	1	2	1	2	2	2	2	2	1	1	2	2	2	1	0
24	1	1	2	2	1	0	0	0	0	2	2	2	2	4	2	2	2	2	1	2	2	2	2	2	2	2	1	1	2	2	2	1	0
25	1	1	3	1	1	0	0	0	0	1	2	2	2	4	2	2	2	2	1	2	2	2	2	2	2	2	1	1	2	2	1	2	1
18	1	1	1	1	1	0	0	0	0	1	1	1	2	4	2	2	2	2	1	2	2	2	2	2	2	2	1	2	2	2	2	1	0
26	1	1	3	1	1	0	0	0	0	1	1	2	2	4	2	1	1	1	1	2	2	2	2	1	2	2	1	2	2	2	2	2	0
33	2	1	3	2	1	0	0	0	0	1	1	1	2	4	2	2	2	2	1	2	2	2	2	2	2	2	1	2	2	2	2	2	0
17	1	1	1	1	1	0	0	0	0	1	2	2	2	4	2	2	2	2	1	2	2	2	2	2	2	2	1	2	2	2	2	1	0
41	1	1	3	1	1	0	0	0	0	1	2	2	2	4	2	2	2	2	1	2	2	2	2	2	2	2	1	2	2	2	2	3	0
24	1	1	2	2	1	0	0	0	0	1	2	2	2	4	2	2	2	2	1	2	2	2	2	2	2	2	1	2	2	2	2	1	0
22	1	1	1	1	1	0	0	0	0	1	2	2	2	4	2	2	2	2	1	2	2	2	2	2	2	2	1	2	2	2	2	1	0
22	1	1	3	1	1	0	0	0	0	2	2	2	2	4	2	2	2	2	1	2	2	2	2	2	2	2	1	2	2	2	2	1	0
22	1	1	3	2	1	0	0	0	0	1	3	2	2	4	2	2	2	1	1	2	2	2	2	2	2	2	1	2	2	2	2	1	0
31	2	1	2	1	1	0	0	0	0	1	3	2	1	1	2	2	2	2	2	1	2	2	2	2	2	2	1	1	2	2	2	2	0
21	1	1	2	1	1	0	0	0	0	1	2	2	1	1	2	2	2	2	1	2	2	1	2	2	2	2	1	2	2	2	2	1	0
42	2	1	2	2	1	0	0	0	0	1	1	1	1	3	2	1	1	1	2	2	2	2	2	2	2	2	0	2	2	1	1	3	1
39	3	0	3	1	1	0	0	0	0	1	2	2	1	4	2	2	2	2	2	2	2	2	2	2	2	2	0	2	2	2	2	3	0
42	2	0	3	2	0	0	1	1	1	1	3	2	2	4	2	2	2	1	2	2	2	2	2	2	2	2	0	2	2	2	2	3	0
36	1	0	3	1	1	1	1	1	1	1	1	1	2	4	2	1	2	2	2	2	2	2	2	2	2	2	0	2	2	2	2	3	0
21	1	0	3	2	1	1	1	1	1	2	1	2	2	4	2	2	2	1	2	2	2	2	2	2	2	2	0	2	2	2	2	1	0
24	1	0	1	2	0	0	0	1	1	1	1	2	2	4	2	2	2	2	2	2	2	2	2	2	2	2	0	2	2	2	2	1	0
56	3	0	1	3	0	1	0	1	1	2	1	2	1	4	2	2	2	2	2	2	2	2	1	2	2	2	1	2	2	2	1	3	1
30	2	0	3	1	1	1	0	1	1	2	1	2	1	4	2	2	2	2	2	2	2	2	2	2	2	2	0	2	2	2	2	2	0
42	2	0	2	1	1	1	0	1	1	2	1	2	2	4	2	2	2	2	2	2	2	2	2	2	2	2	0	2	2	2	2	3	0
28	3	0	2	2	1	1	0	1	1	1	3	2	1	1	1	2	2	2	1	2	1	1	2	1	1	2	1	2	2	2	1	2	1
19	2	0	2	2	0	1	1	0	1	2	1	2	2	4	2	2	2	1	2	2	2	2	2	2	2	2	0	2	2	2	1	1	1
21	1	0	1	2	1	1	1	0	1	2	1	2	2	4	2	2	2	1	2	2	2	2	2	2	2	2	0	1	2	2	2	1	0
34	2	0	2	2	1	1	1	0	1	2	1	2	2	4	2	2	2	1	2	2	2	2	2	2	2	2	0	2	2	2	2	2	0
26	2	0	3	2	1	1	1	0	1	1	1	2	2	4	2	2	2	1	2	2	2	2	2	2	2	2	0	2	2	2	2	2	0
23	1	0	3	1	1	0	1	0	1	1	1	1	1	4	2	2	2	2	2	2	2	2	2	2	2	2	0	2	2	1	2	1	1
35	1	0	3	2	1	0	1	0	1	2	1	2	2	4	2	2	2	2	2	2	2	2	2	2	2	2	0	2	2	2	2	3	0
23	1	0	2	2	0	0	0	0	1	2	1	2	2	4	2	2	2	2	2	2	2	2	2	2	2	2	0	2	2	2	2	1	0
34	3	0	1	2	0	0	0	0	1	1	1	1	2	4	2	2	2	2	2	2	2	2	2	2	2	2	0	2	2	2	2	2	0
20	1	0	2	1	0	0	0	0	1	1	2	1	2	4	2	2	2	2	2	2	2	2	2	2	2	2	0	2	2	2	2	1	0
28	1	0	2	2	0	0	0	0	1	2	1	2	1	3	2	2	2	2	2	2	2	2	2	2	2	2	0	1	2	2	2	2	0
27	1	0	3	3	0	1	0	0	1	1	1	2	1	1	2	2	2	2	1	2	2	2	2	2	2	2	1	1	1	2	2	2	1
27	2	0	3	2	1	1	0	0	1	1	1	2	2	4	2	2	2	1	2	2	2	2	2	2	2	2	0	2	2	2	2	2	0
23	1	0	2	1	1	1	0	0	1	1	2	1	2	4	1	2	2	2	2	2	2	2	2	2	2	2	0	2	2	2	2	1	0
28	1	0	3	3	1	1	0	0	1	2	3	2	2	4	2	2	2	2	1	2	2	2	2	2	2	2	1	2	1	2	1	2	1
46	3	0	2	1	1	0	0	0	1	1	1	2	2	4	2	2	2	2	2	2	2	2	2	2	2	2	0	2	2	1	2	3	1
21	1	0	1	3	1	0	0	0	1	2	1	2	2	4	2	2	2	2	2	2	2	2	2	2	2	2	0	1	2	2	2	1	0
32	1	0	2	1	1	0	0	0	1	2	1	2	2	4	2	2	2	2	2	2	2	2	2	2	2	2	0	2	2	2	1	2	1
28	1	0	3	1	1	0	0	0	1	2	1	2	2	4	2	2	2	2	2	2	2	2	2	2	2	2	0	2	2	2	2	2	0
22	1	0	2	1	1	0	0	0	1	1	1	2	2	4	2	2	2	2	2	2	2	2	2	2	2	2	0	2	2	2	1	1	1
28	1	0	3	1	1	0	0	0	1	2	2	2	2	4	2	2	2	2	2	2	2	2	2	2	2	2	0	2	1	2	1	2	1
21	1	0	2	3	1	0	0	0	1	1	2	2	1	2	2	2	2	2	2	2	2	2	2	2	2	2	0	2	2	2	2	1	0
54	2	0	1	1	0	0	1	1	0	2	2	2	2	4	2	2	2	1	2	2	2	2	2	2	2	2	0	2	2	1	2	3	1
56	1	0	3	2	0	0	1	1	0	1	1	1	1	4	1	2	2	2	2	2	2	2	2	2	2	2	0	2	2	2	1	3	1
47	3	0	1	1	0	0	0	1	0	2	2	2	2	4	2	2	2	2	2	2	2	2	2	2	2	2	0	2	2	2	2	3	0
35	3	0	3	1	0	0	0	1	0	2	3	2	2	4	2	2	2	2	2	2	2	2	2	2	2	2	0	2	1	2	2	3	1
32	2	0	2	2	0	1	0	1	0	1	2	2	2	4	2	2	2	1	2	2	2	2	2	2	2	2	0	2	2	2	1	2	1
29	1	0	2	3	1	1	0	1	0	1	1	2	2	4	2	2	2	2	2	2	2	2	2	2	2	2	0	2	2	2	2	2	0
26	1	0	2	1	1	1	0	1	0	1	2	1	2	4	2	2	2	2	2	2	2	2	2	2	2	2	0	2	2	2	2	2	0
27	1	0	3	1	1	1	0	1	0	1	2	2	2	4	2	2	2	2	1	2	2	2	2	2	2	2	1	2	1	2	2	2	1
37	1	0	3	2	1	0	0	1	0	1	1	1	2	4	2	2	2	1	2	2	2	2	2	2	2	2	0	1	2	2	1	3	1
34	2	0	2	3	1	0	0	1	0	2	1	2	2	4	2	2	2	1	2	2	2	2	2	2	2	2	0	1	2	2	2	2	0
24	1	0	3	1	1	0	0	1	0	1	2	1	2	4	2	2	2	1	2	2	2	2	2	2	2	2	0	1	1	2	1	1	1
28	1	0	3	1	1	0	0	1	0	1	2	2	2	4	2	2	2	2	2	2	2	2	2	2	2	2	0	1	2	2	1	2	1
45	3	0	2	1	1	0	0	1	0	2	1	2	2	4	2	2	2	2	2	2	2	2	2	2	2	2	0	2	2	2	2	3	0
60	3	0	3	1	1	0	0	1	0	2	1	2	2	4	2	2	2	2	2	2	2	2	2	2	2	2	0	2	2	2	2	3	0
45	3	0	2	1	1	0	0	1	0	1	1	1	2	4	2	2	2	2	2	2	2	2	2	2	2	2	0	2	2	2	2	3	0
25	3	0	3	1	1	0	0	1	0	1	1	2	2	4	2	2	2	2	2	2	2	2	2	2	2	2	0	2	2	2	2	2	0
31	1	0	3	2	1	0	0	1	0	2	2	2	2	4	2	2	2	1	2	2	2	2	2	2	2	2	0	2	2	2	2	2	0
20	1	0	3	1	1	0	0	1	0	2	2	2	2	4	1	2	2	2	2	2	2	2	2	2	2	2	0	2	2	2	1	1	1
27	1	0	2	3	1	0	0	1	0	1	2	1	2	4	2	2	2	2	2	2	2	2	2	2	2	2	0	2	2	2	2	2	0
28	1	0	2	2	1	0	0	1	0	1	2	2	2	4	2	2	2	2	2	2	2	2	2	2	2	2	0	2	1	2	2	2	1
39	1	0	1	1	1	0	0	1	0	2	3	2	2	4	2	2	2	2	2	2	2	2	2	2	2	2	0	2	2	2	2	3	0
31	2	0	2	2	1	0	0	1	0	1	3	2	2	4	2	2	2	1	2	2	2	2	2	2	2	2	0	2	2	2	2	2	0
37	2	0	3	1	1	0	0	1	0	1	3	2	2	4	2	2	2	1	2	2	2	2	2	2	2	2	0	2	2	2	2	3	0
29	1	0	3	1	1	0	0	1	0	1	1	1	2	4	1	1	2	2	1	2	2	2	2	2	2	2	1	2	2	2	1	2	1
31	2	0	2	1	1	0	0	1	0	1	3	2	1	1	2	2	2	1	2	2	2	2	2	2	2	2	0	1	2	2	2	2	0
32	2	0	2	2	1	0	0	1	0	2	1	1	1	2	2	2	2	1	2	2	2	2	2	1	2	2	1	2	1	2	1	2	1
66	3	0	2	1	0	1	1	0	0	2	1	2	2	4	2	2	2	2	2	2	2	2	2	2	2	2	0	1	2	2	1	3	1
25	1	0	3	1	0	1	1	0	0	2	1	2	2	4	2	2	2	2	2	2	2	2	2	2	2	2	0	2	2	2	2	2	0
35	2	0	3	1	0	1	1	0	0	2	1	1	1	2	2	2	2	2	2	2	2	2	2	2	2	2	0	1	2	2	2	3	0
27	1	0	2	1	1	1	1	0	0	2	1	2	2	4	2	2	2	2	2	2	2	2	2	2	2	2	0	2	2	2	2	2	0
23	1	0	2	3	1	1	1	0	0	2	1	2	2	4	2	2	2	2	2	2	2	2	2	2	2	2	0	2	2	2	2	1	0
29	2	0	2	2	1	1	1	0	0	2	1	2	2	4	2	2	2	1	2	2	2	2	2	2	2	2	0	2	2	2	2	2	0
24	1	0	2	2	1	0	1	0	0	2	1	2	2	4	2	2	2	2	2	2	2	2	2	2	2	2	0	2	2	2	2	1	0
21	1	0	1	1	1	0	1	0	0	2	2	2	2	4	2	2	2	2	2	2	2	2	2	2	2	2	0	2	2	2	2	1	0
36	2	0	3	1	1	0	1	0	0	2	1	2	2	4	2	2	2	2	1	2	2	2	2	2	2	2	1	2	2	2	2	3	0
49	2	0	3	1	0	0	0	0	0	2	1	2	2	4	2	2	2	2	2	2	2	2	2	2	2	2	0	2	2	2	2	3	0
24	1	0	2	1	0	0	0	0	0	1	1	1	2	4	2	2	2	2	2	2	2	2	2	2	2	2	0	2	2	1	2	1	1
20	1	0	2	1	0	0	0	0	0	2	2	2	2	4	2	2	2	2	2	2	2	2	2	2	2	2	0	1	1	1	1	1	1
34	2	0	3	2	0	0	0	0	0	1	1	2	2	4	2	2	2	1	2	2	2	2	2	2	2	2	0	2	2	1	2	2	1
58	2	0	1	3	0	0	0	0	0	2	1	2	2	4	2	2	2	2	2	2	2	2	2	2	2	2	0	2	1	1	2	3	1
22	1	0	1	1	0	0	0	0	0	1	1	1	2	4	2	2	2	2	2	2	2	2	2	2	2	2	0	2	2	1	2	1	1
42	3	0	2	2	0	0	0	0	0	2	2	2	2	4	2	2	2	2	2	2	2	2	2	2	2	2	0	2	2	1	1	3	1
27	1	0	3	1	0	0	0	0	0	1	3	2	2	4	2	2	2	2	2	2	2	2	2	2	2	2	0	2	2	1	2	2	1
23	1	0	2	3	0	0	0	0	0	1	1	1	1	4	2	2	2	2	2	2	2	2	2	2	2	2	0	1	2	2	2	1	0
27	1	0	3	2	0	0	0	0	0	1	1	1	2	4	2	2	2	1	2	2	2	2	2	2	2	2	0	1	2	2	2	2	0
28	1	0	2	1	0	0	0	0	0	1	1	2	2	4	2	2	2	2	2	2	2	2	2	2	2	2	0	1	2	2	1	2	1
22	1	0	1	2	0	0	0	0	0	1	1	2	2	4	2	2	2	2	2	2	2	2	2	2	2	2	0	1	2	2	2	1	0
21	1	0	2	1	0	0	0	0	0	2	1	2	2	4	2	2	2	2	2	2	2	2	2	2	2	2	0	1	2	2	2	1	0
34	1	0	2	2	0	0	0	0	0	1	2	1	2	4	2	2	2	2	2	2	2	2	2	2	2	2	0	1	2	2	2	2	0
32	1	0	3	2	0	0	0	0	0	2	1	2	2	4	2	2	2	2	2	2	2	2	2	2	2	2	0	2	2	2	2	2	0
36	1	0	2	2	0	0	0	0	0	2	1	2	2	4	2	2	2	1	2	2	2	2	2	2	2	2	0	2	2	2	2	3	0
48	2	0	2	1	0	0	0	0	0	2	1	2	2	4	2	2	2	1	2	2	2	2	2	2	2	2	0	2	2	2	1	3	1
35	1	0	3	2	0	0	0	0	0	2	1	2	2	4	2	2	2	1	2	2	2	2	2	2	2	2	0	2	2	2	2	3	0
23	1	0	2	1	0	0	0	0	0	2	1	2	2	4	2	2	2	2	2	2	2	2	2	2	2	2	0	2	2	2	2	1	0
56	2	0	3	2	0	0	0	0	0	2	1	2	2	4	2	2	2	2	2	2	2	2	2	2	2	2	0	2	2	2	2	3	0
19	1	0	1	3	0	0	0	0	0	2	1	2	2	4	2	2	2	2	2	2	2	2	2	2	2	2	0	2	2	2	2	1	0
21	1	0	1	1	0	0	0	0	0	2	1	2	2	4	2	2	2	2	2	2	2	2	2	2	2	2	0	2	2	2	2	1	0
23	1	0	1	3	0	0	0	0	0	2	1	2	2	4	2	2	2	2	2	2	2	2	2	2	2	2	0	2	2	2	2	1	0
20	1	0	3	2	0	0	0	0	0	2	1	2	2	4	2	2	2	1	2	2	2	2	2	2	2	2	0	2	2	2	2	1	0
32	1	0	2	1	0	0	0	0	0	2	1	2	2	4	2	2	2	2	2	2	2	2	2	2	2	2	0	2	2	2	2	2	0
47	2	0	2	2	0	0	0	0	0	1	1	2	2	4	2	2	2	2	2	2	2	2	2	2	2	2	0	2	2	2	2	3	0
28	1	0	3	1	0	0	0	0	0	1	1	2	2	4	2	2	2	2	2	2	2	2	2	2	2	2	0	2	2	2	2	2	0
37	2	0	3	2	0	0	0	0	0	1	1	1	2	4	2	2	2	2	2	2	2	2	2	2	2	2	0	2	2	2	2	3	0
34	3	0	2	1	0	0	0	0	0	1	1	2	2	4	2	2	2	2	2	2	2	2	2	2	2	2	0	2	2	2	2	2	0
20	1	0	1	2	0	0	0	0	0	1	1	2	2	4	2	1	2	2	2	2	2	2	2	2	2	2	0	2	2	2	2	1	0
22	1	0	3	1	0	0	0	0	0	1	1	2	2	4	2	2	2	2	2	2	2	2	2	2	2	2	0	2	2	2	2	1	0
24	1	0	2	2	0	0	0	0	0	1	1	2	2	4	2	2	2	2	2	2	2	2	2	2	2	2	0	2	2	2	2	1	0
20	1	0	2	3	0	0	0	0	0	1	1	2	2	4	2	2	2	2	2	2	2	2	2	2	2	2	0	2	2	2	2	1	0
24	1	0	2	2	0	0	0	0	0	1	1	2	2	4	2	2	2	2	2	2	2	2	2	2	2	2	0	2	2	2	2	1	0
45	1	0	2	2	0	0	0	0	0	2	1	2	2	4	2	2	2	2	2	2	2	2	2	2	2	2	0	2	2	2	2	3	0
65	1	0	2	2	0	0	0	0	0	2	1	2	2	4	2	2	2	2	2	2	2	2	2	2	2	2	0	2	2	2	1	3	1
26	1	0	2	1	0	0	0	0	0	1	1	2	2	4	2	2	2	2	2	2	2	2	2	2	2	2	0	2	2	2	2	2	0
23	1	0	2	2	0	0	0	0	0	1	1	1	2	4	2	2	2	1	2	2	2	2	2	2	2	2	0	2	2	2	1	1	1
27	1	0	3	2	0	0	0	0	0	1	1	1	2	4	2	2	2	1	2	2	2	2	2	2	2	2	0	2	2	2	2	2	0
37	2	0	1	2	0	0	0	0	0	1	1	1	2	4	2	2	2	2	2	2	2	2	2	2	2	2	0	2	2	2	2	3	0
26	1	0	3	2	0	0	0	0	0	1	1	1	2	4	2	2	2	2	2	2	2	2	2	2	2	2	0	2	2	2	2	2	0
27	1	0	3	3	0	0	0	0	0	1	1	1	2	4	2	2	2	2	2	2	2	2	2	2	2	2	0	2	2	2	1	2	1
25	1	0	3	1	0	0	0	0	0	1	1	2	2	4	2	1	2	2	2	2	2	2	2	2	2	2	0	2	2	2	2	2	0
22	1	0	1	2	0	0	0	0	0	1	1	2	2	4	2	1	2	2	2	2	2	2	2	2	2	2	0	2	2	2	2	1	0
20	1	0	1	2	0	0	0	0	0	1	1	2	2	4	2	2	2	2	2	2	2	2	2	2	2	2	0	2	2	2	2	1	0
26	1	0	3	1	0	0	0	0	0	1	1	2	2	4	2	2	2	2	2	2	2	2	2	2	2	2	0	2	2	2	2	2	0
23	1	0	1	1	0	0	0	0	0	1	1	2	2	4	2	2	2	2	2	2	2	2	2	2	2	2	0	2	2	2	2	1	0
26	1	0	2	1	0	0	0	0	0	1	1	2	2	4	2	2	2	2	2	2	2	2	2	2	2	2	0	2	2	2	2	2	0
31	1	0	2	1	0	0	0	0	0	1	1	2	2	4	2	2	2	2	2	2	2	2	2	2	2	2	0	2	2	2	2	2	0
17	1	0	1	2	0	0	0	0	0	1	1	2	2	4	2	2	2	2	2	2	2	2	2	2	2	2	0	2	2	2	2	1	0
22	1	0	3	2	0	0	0	0	0	1	1	2	2	4	2	2	2	2	2	2	2	2	2	2	2	2	0	2	2	2	2	1	0
20	1	0	1	2	0	0	0	0	0	2	1	2	2	4	2	2	2	2	2	2	2	2	2	2	2	2	0	2	2	2	2	1	0
44	2	0	2	2	0	0	0	0	0	2	1	2	2	4	2	2	2	1	2	2	2	2	2	2	2	2	0	2	2	2	2	3	0
22	1	0	1	1	0	0	0	0	0	2	1	2	2	4	2	2	2	2	2	2	2	2	2	2	2	2	0	2	1	2	2	1	1
40	1	0	2	1	0	0	0	0	0	2	1	2	2	4	2	2	2	2	2	2	2	2	2	2	2	2	0	2	2	2	2	3	0
24	1	0	2	1	0	0	0	0	0	2	1	2	2	4	2	2	2	2	2	2	2	2	2	2	2	2	0	2	2	2	2	1	0
20	1	0	1	2	0	0	0	0	0	2	1	2	2	4	2	2	2	2	2	2	2	2	2	2	2	2	0	2	2	2	2	1	0
22	1	0	3	2	0	0	0	0	0	2	1	2	2	4	2	2	2	2	2	2	2	2	2	2	2	2	0	2	2	2	2	1	0
22	1	0	1	3	0	0	0	0	0	2	1	2	2	4	2	2	2	2	2	2	2	2	2	2	2	2	0	2	2	2	2	1	0
30	1	0	3	1	0	0	0	0	0	2	1	2	2	4	2	2	2	2	2	2	2	2	2	2	2	2	0	2	2	2	2	2	0
25	1	0	3	1	0	0	0	0	0	2	1	2	2	4	2	2	2	2	2	2	2	2	2	2	2	2	0	2	2	2	2	2	0
24	1	0	3	1	0	0	0	0	0	2	1	2	2	4	2	2	2	2	2	2	2	2	2	2	2	2	0	2	1	2	2	1	1
45	2	0	3	1	0	0	0	0	0	2	1	2	2	4	2	2	2	2	2	2	2	2	2	2	2	2	0	2	2	2	2	3	0
37	2	0	3	3	0	0	0	0	0	1	2	2	2	4	2	2	2	1	2	2	2	2	2	2	2	2	0	2	2	2	2	3	0
21	1	0	1	2	0	0	0	0	0	1	2	1	2	4	2	2	2	2	2	2	2	2	2	2	2	2	0	2	2	2	2	1	0
28	1	0	3	2	0	0	0	0	0	1	2	1	2	4	2	2	2	2	2	2	2	2	2	2	2	2	0	2	2	2	2	2	0
33	2	0	3	2	0	0	0	0	0	1	2	2	2	4	2	2	2	1	2	2	2	2	2	2	2	2	0	2	2	2	1	2	1
32	2	0	3	2	0	0	0	0	0	1	2	2	2	4	2	2	2	1	2	2	2	2	2	2	2	2	0	2	2	2	2	2	0
24	1	0	2	1	0	0	0	0	0	1	2	2	2	4	2	2	2	2	2	2	2	2	2	2	2	2	0	2	2	2	2	1	0
22	1	0	2	1	0	0	0	0	0	1	2	2	2	4	2	2	2	2	2	2	2	2	2	2	2	2	0	2	1	2	2	1	1
23	1	0	1	3	0	0	0	0	0	1	2	2	2	4	2	2	2	2	2	2	2	2	2	2	2	2	0	2	2	2	2	1	0
22	1	0	2	1	0	0	0	0	0	1	2	2	2	4	2	2	2	2	2	2	2	2	2	2	2	2	0	2	2	2	2	1	0
29	1	0	2	1	0	0	0	0	0	1	2	2	2	4	2	2	2	2	2	2	2	2	2	2	2	2	0	2	2	2	2	2	0
25	1	0	3	1	0	0	0	0	0	1	2	2	2	4	2	2	2	2	2	2	2	2	2	2	2	2	0	2	2	2	2	2	0
35	1	0	3	1	0	0	0	0	0	2	2	1	2	4	2	2	2	2	2	2	2	2	2	2	2	2	0	2	2	2	2	3	0
50	2	0	3	1	0	0	0	0	0	2	2	2	2	4	2	2	2	1	2	2	2	2	2	2	2	2	0	2	2	2	2	3	0
28	1	0	3	1	0	0	0	0	0	2	2	2	2	4	2	2	2	2	2	2	2	2	2	2	2	2	0	2	2	2	2	2	0
43	2	0	2	2	0	0	0	0	0	2	2	2	2	4	2	2	2	2	2	2	2	2	2	2	2	2	0	2	2	2	1	3	1
27	1	0	2	1	0	0	0	0	0	2	2	2	2	4	2	2	2	2	2	2	2	2	2	2	2	2	0	2	2	2	2	2	0
42	2	0	1	2	0	0	0	0	0	1	2	1	2	4	2	2	1	2	2	2	2	2	2	2	2	2	0	2	2	2	1	3	1
35	1	0	3	1	0	0	0	0	0	1	2	1	2	4	2	2	2	2	2	2	2	2	2	2	2	2	0	2	2	2	2	3	0
30	1	0	3	2	0	0	0	0	0	1	2	2	2	4	2	2	2	2	2	2	2	2	2	2	2	2	0	2	2	2	2	2	0
21	1	0	1	3	0	0	0	0	0	2	2	2	2	4	2	2	2	2	2	2	2	2	2	2	2	2	0	2	2	2	2	1	0
28	1	0	2	1	0	0	0	0	0	2	2	2	2	4	2	2	2	2	2	2	2	2	2	2	2	2	0	2	2	2	2	2	0
50	1	0	3	1	0	0	0	0	0	1	3	2	2	4	2	2	2	2	2	2	2	2	2	2	2	2	0	2	2	2	2	3	0
49	2	0	3	1	0	0	0	0	0	2	3	2	2	4	2	2	2	2	2	2	2	2	2	2	2	2	0	2	2	2	2	3	0
31	2	0	3	2	0	0	0	0	0	1	2	2	2	4	2	2	2	1	1	2	2	2	2	2	2	2	1	1	2	2	2	2	0
30	1	0	2	3	0	0	0	0	0	2	1	2	2	4	2	2	2	1	2	2	2	2	2	2	2	1	1	2	2	2	2	2	0
48	1	0	3	3	0	0	0	0	0	2	1	2	2	4	2	2	2	2	1	2	2	1	2	2	2	2	1	2	2	2	2	3	0
24	1	0	3	1	0	0	0	0	0	2	1	1	2	4	2	2	2	2	1	2	2	2	2	2	2	2	1	2	2	2	2	1	0
25	1	0	3	1	0	0	0	0	0	2	1	2	2	4	2	2	2	2	1	2	2	2	2	2	2	2	1	2	2	2	1	2	1
18	1	0	1	1	0	0	0	0	0	1	1	2	2	4	2	2	2	2	1	2	2	2	2	2	2	2	1	2	2	2	2	1	0
30	1	0	3	2	0	0	0	0	0	1	1	2	2	4	2	2	2	2	2	2	1	2	2	2	2	2	1	2	2	2	1	2	1
23	1	0	2	1	0	0	0	0	0	2	2	2	2	4	2	2	2	2	1	2	2	2	2	2	2	2	1	2	1	2	2	1	1
24	1	0	2	2	0	0	0	0	0	1	2	2	1	1	2	2	2	2	2	2	2	2	2	2	2	2	0	2	2	2	2	1	0
21	1	0	3	3	0	0	0	0	0	2	1	2	1	4	2	2	2	2	2	2	2	2	2	2	2	2	0	2	2	2	2	1	0
24	1	0	3	1	0	1	0	0	0	2	1	1	2	4	2	2	2	2	1	2	2	2	2	2	2	2	1	1	2	1	2	1	1
25	1	0	3	3	0	1	0	0	0	2	1	2	2	4	2	2	2	2	2	2	2	2	2	2	2	2	0	2	2	2	2	2	0
18	1	0	1	1	0	1	0	0	0	1	1	2	2	4	2	2	2	2	2	2	2	2	2	2	2	2	0	2	2	2	2	1	0
26	1	0	3	1	0	1	0	0	0	1	1	2	2	4	2	2	2	2	2	2	2	2	2	2	2	2	0	2	1	2	2	2	1
24	1	0	1	1	0	1	0	0	0	1	2	2	2	4	2	2	2	2	2	2	2	2	2	2	2	2	0	2	2	2	2	1	0
24	1	0	3	1	0	1	0	0	0	2	2	2	2	4	2	2	2	2	2	2	2	2	2	2	2	2	0	2	2	2	2	1	0
25	1	0	3	1	0	1	0	0	0	2	2	2	2	4	2	2	2	2	2	2	2	2	2	2	2	2	0	2	2	2	2	2	0
23	1	0	2	1	0	1	0	0	0	1	1	2	2	4	2	2	2	2	2	2	2	2	2	2	1	2	1	2	2	2	2	1	0
22	1	0	1	1	0	1	0	0	0	2	2	2	2	4	2	2	2	2	1	2	2	2	2	2	2	2	1	2	2	2	2	1	0
23	1	0	3	1	0	1	0	0	0	1	2	2	2	4	2	2	2	2	1	2	2	2	2	2	2	2	1	2	2	2	1	1	1
21	1	0	3	2	0	1	0	0	0	2	1	2	1	1	2	2	1	1	2	2	2	2	2	2	2	2	0	2	2	2	2	1	0
30	3	0	3	1	1	1	0	0	0	2	1	2	2	4	2	2	2	1	2	2	2	2	2	2	2	2	0	2	2	1	1	2	1
31	1	0	3	1	1	1	0	0	0	1	2	2	2	4	2	2	2	2	2	2	2	2	2	2	2	2	0	2	2	1	2	2	1
27	1	0	3	1	1	1	0	0	0	2	2	2	2	4	2	2	2	2	2	2	2	2	2	2	2	2	0	2	1	1	2	2	1
31	1	0	3	1	1	1	0	0	0	1	1	2	2	4	2	2	2	2	1	2	2	2	2	2	2	2	1	2	2	1	2	2	1
32	2	0	3	2	1	1	0	0	0	1	2	2	2	4	2	2	2	1	1	2	2	2	2	2	2	2	1	2	2	1	2	2	1
23	1	0	2	2	1	1	0	0	0	1	1	2	1	4	2	2	2	2	2	2	2	2	2	2	2	2	0	2	1	2	2	1	1
24	1	0	2	3	1	1	0	0	0	2	1	2	1	4	2	2	2	2	2	2	2	2	2	2	2	2	0	1	2	2	2	1	0
24	1	0	2	1	1	1	0	0	0	2	1	2	2	4	2	2	2	2	2	2	2	2	2	2	2	2	0	1	2	2	2	1	0
22	1	0	1	1	1	1	0	0	0	2	1	2	1	4	2	2	2	2	2	2	2	2	2	2	2	2	0	2	1	2	2	1	1
21	1	0	1	1	1	1	0	0	0	2	1	2	2	4	2	2	2	2	2	2	2	2	2	2	2	2	0	2	2	2	2	1	0
23	1	0	2	1	1	1	0	0	0	2	1	2	2	4	2	2	2	2	2	2	2	2	2	2	2	2	0	2	2	2	2	1	0
30	1	0	3	2	1	1	0	0	0	1	1	2	2	4	2	1	2	2	2	2	2	2	2	2	2	2	0	2	2	2	2	2	0
17	1	0	1	1	1	1	0	0	0	1	1	2	2	4	2	2	2	2	2	2	2	2	2	2	2	2	0	2	2	2	2	1	0
26	1	0	3	1	1	1	0	0	0	1	1	2	2	4	2	2	2	2	2	2	2	2	2	2	2	2	0	2	2	2	1	2	1
28	1	0	1	3	1	1	0	0	0	1	1	2	2	4	2	2	2	2	2	2	2	2	2	2	2	2	0	2	2	2	2	2	0
42	3	0	3	1	1	1	0	0	0	2	1	2	2	4	2	2	2	2	2	2	2	2	2	2	2	2	0	2	2	2	1	3	1
26	1	0	3	1	1	1	0	0	0	2	1	2	2	4	2	2	2	2	2	2	2	2	2	2	2	2	0	2	2	2	2	2	0
24	1	0	2	3	1	1	0	0	0	1	1	1	2	4	2	2	2	2	2	2	2	2	2	2	2	2	0	2	2	2	1	1	1
25	1	0	3	1	1	1	0	0	0	1	1	1	2	4	2	2	2	2	2	2	2	2	2	2	2	2	0	2	2	2	2	2	0
21	1	0	1	1	1	1	0	0	0	1	1	2	2	4	2	2	2	2	2	2	2	2	2	2	2	2	0	2	2	2	2	1	0
25	1	0	1	1	1	1	0	0	0	1	1	2	2	4	2	2	2	2	2	2	2	2	2	2	2	2	0	2	2	2	2	2	0
25	1	0	2	1	1	1	0	0	0	1	1	2	2	4	2	2	2	2	2	2	2	2	2	2	2	2	0	2	2	2	2	2	0
22	1	0	2	1	1	1	0	0	0	2	1	2	2	4	2	2	2	2	2	2	2	2	2	2	2	2	0	2	1	2	2	1	1
26	1	0	3	2	1	1	0	0	0	2	1	2	2	4	2	2	2	2	2	2	2	2	2	2	2	2	0	2	2	2	2	2	0
32	1	0	2	1	1	1	0	0	0	1	2	2	2	4	2	2	2	2	2	2	2	2	2	2	2	2	0	2	2	2	2	2	0
21	1	0	2	1	1	1	0	0	0	1	2	2	2	4	2	2	2	2	2	2	2	2	2	2	2	2	0	2	2	2	2	1	0
22	1	0	3	1	1	1	0	0	0	1	2	2	2	4	2	2	2	2	2	2	2	2	2	2	2	2	0	2	2	2	2	1	0
24	1	0	3	1	1	1	0	0	0	1	2	2	2	4	2	2	2	2	2	2	2	2	2	2	2	2	0	2	2	2	2	1	0
23	1	0	2	2	1	1	0	0	0	2	2	2	2	4	2	2	2	2	2	2	2	2	2	2	2	2	0	2	2	2	2	1	0
35	2	0	2	2	1	1	0	0	0	2	2	2	2	4	2	2	2	1	2	2	2	2	2	2	2	2	0	2	1	2	2	3	1
38	2	0	3	2	1	1	0	0	0	1	2	1	2	4	2	2	2	1	2	2	2	2	2	2	2	2	0	2	2	2	2	3	0
23	1	0	3	2	1	1	0	0	0	2	2	2	2	4	2	2	2	2	2	2	2	2	2	2	2	2	0	2	2	2	2	1	0
26	1	0	3	3	1	1	0	0	0	1	3	2	2	4	2	2	2	2	2	2	2	2	2	2	2	2	0	2	2	2	2	2	0
21	1	0	1	1	1	1	0	0	0	2	1	2	2	4	2	2	2	2	1	2	2	2	2	2	2	2	1	2	2	2	2	1	0
23	1	0	2	2	1	1	0	0	0	2	1	2	1	4	2	2	2	2	2	2	2	2	2	2	1	2	1	1	1	2	2	1	1
22	1	0	1	1	1	1	0	0	0	1	1	2	2	4	2	2	1	2	1	2	2	2	2	2	2	2	1	1	1	2	1	1	1
21	1	0	1	2	1	1	0	0	0	1	1	2	2	4	2	2	2	1	2	1	1	1	2	1	2	2	1	1	2	2	2	1	0
24	1	0	3	1	1	1	0	0	0	1	1	2	2	4	2	2	2	2	1	2	2	2	2	2	2	2	1	1	2	2	1	1	1
22	1	0	3	1	1	1	0	0	0	1	2	2	2	4	2	2	2	2	2	2	2	2	2	1	2	2	1	1	2	2	2	1	0
27	1	0	3	1	1	1	0	0	0	1	2	2	2	4	2	2	2	2	1	2	2	2	2	1	2	2	1	1	2	2	2	2	0
42	1	0	3	1	1	1	0	0	0	1	2	2	2	4	2	2	2	2	1	2	2	2	2	2	2	2	1	1	2	2	2	3	0
32	1	0	3	2	1	1	0	0	0	2	1	2	1	4	2	2	2	2	1	2	2	2	2	2	2	2	1	2	2	2	1	2	1
23	1	0	2	1	1	1	0	0	0	1	1	2	2	4	1	2	2	2	1	2	2	2	2	2	2	2	1	2	2	2	2	1	0
28	1	0	3	1	1	1	0	0	0	1	1	2	2	4	2	2	2	2	1	2	2	2	2	2	2	2	1	2	2	2	2	2	0
26	1	0	3	1	1	1	0	0	0	1	1	2	2	4	2	2	2	2	2	2	2	2	2	2	1	2	1	2	2	2	2	2	0
23	1	0	3	1	1	1	0	0	0	1	1	2	2	4	2	2	2	2	1	2	2	2	2	2	2	2	1	2	2	2	2	1	0
34	1	0	3	1	1	1	0	0	0	2	1	2	2	4	2	2	2	2	1	2	2	2	2	2	2	2	1	2	2	2	2	2	0
20	1	0	1	2	1	1	0	0	0	2	2	1	2	4	2	2	2	2	1	2	2	2	2	2	2	2	1	2	2	2	2	1	0
27	1	0	3	1	1	1	0	0	0	1	2	2	2	4	2	2	2	2	1	2	2	2	2	2	2	2	1	2	2	2	2	2	0
31	2	0	3	1	1	1	0	0	0	1	2	2	2	4	2	2	2	2	1	2	2	2	2	2	2	2	1	2	2	2	2	2	0
23	1	0	3	1	1	1	0	0	0	1	2	2	2	4	2	2	2	2	1	2	2	2	2	2	2	2	1	2	2	2	2	1	0
25	1	0	3	1	1	1	0	0	0	1	2	2	2	4	2	2	2	2	1	2	2	2	2	2	2	2	1	2	2	2	2	2	0
21	1	0	1	1	1	1	0	0	0	2	2	2	2	4	2	2	2	2	1	2	2	2	2	2	2	2	1	2	2	2	2	1	0
22	1	0	1	2	1	1	0	0	0	2	2	2	2	4	2	2	2	2	1	2	2	2	2	2	2	2	1	2	2	2	2	1	0
23	1	0	3	1	1	1	0	0	0	2	2	2	2	4	2	2	2	2	1	2	2	2	2	2	2	2	1	2	2	2	2	1	0
21	1	0	1	1	1	1	0	0	0	1	2	2	2	4	2	2	2	2	1	2	2	2	2	2	2	2	1	2	2	2	2	1	0
31	1	0	3	1	1	1	0	0	0	1	2	2	2	4	2	2	2	2	1	2	2	2	2	2	2	2	1	2	2	2	2	2	0
22	1	0	2	2	1	1	0	0	0	2	2	2	2	4	2	2	2	2	1	2	2	2	2	2	2	2	1	2	2	2	2	1	0
30	1	0	3	1	1	1	0	0	0	2	2	1	2	4	2	2	2	2	1	2	2	2	2	2	2	2	1	2	2	2	2	2	0
22	1	0	2	2	1	1	0	0	0	1	2	2	1	1	2	2	2	2	2	2	2	2	2	2	2	2	0	2	2	2	2	1	0
25	1	0	1	1	1	1	0	0	0	1	2	1	1	1	2	1	2	2	1	2	2	2	1	2	2	2	1	2	2	2	2	2	0
28	1	0	2	2	1	1	0	0	0	1	3	2	1	2	2	2	2	2	1	2	2	2	2	1	2	2	1	2	1	2	2	2	1
22	1	0	1	1	1	1	0	0	0	1	1	1	1	4	2	2	2	2	2	2	2	2	2	2	2	2	0	2	2	2	2	1	0
25	1	0	3	1	1	0	0	0	0	1	2	2	2	4	2	2	2	2	2	2	2	2	2	2	2	2	0	1	1	1	1	2	1
22	1	0	3	1	1	0	0	0	0	2	2	2	2	4	2	2	2	2	2	2	2	2	2	2	2	2	0	1	1	1	2	1	1
24	1	0	2	1	1	0	0	0	0	1	2	2	2	4	2	2	2	2	2	2	2	2	2	2	2	2	0	1	1	1	1	1	1
21	1	0	2	1	1	0	0	0	0	2	1	2	2	4	2	2	2	2	2	2	2	2	2	2	2	2	0	2	2	1	2	1	1
29	1	0	2	1	1	0	0	0	0	2	1	2	2	4	2	2	2	2	2	2	2	2	2	2	2	2	0	2	1	1	2	2	1
21	1	0	2	2	1	0	0	0	0	1	1	2	2	4	2	2	2	1	2	2	2	2	2	2	2	2	0	2	2	1	2	1	1
26	1	0	3	2	1	0	0	0	0	1	1	1	2	4	2	2	2	2	2	2	2	2	2	2	2	2	0	2	2	1	2	2	1
31	1	0	2	2	1	0	0	0	0	1	1	2	2	4	2	2	2	2	2	2	2	2	2	2	2	2	0	2	2	1	1	2	1
25	1	0	3	1	1	0	0	0	0	1	1	2	2	4	2	2	2	2	2	2	2	2	2	2	2	2	0	2	1	1	2	2	1
24	1	0	3	1	1	0	0	0	0	1	1	2	2	4	2	2	2	2	2	2	2	2	2	2	2	2	0	2	1	1	2	1	1
24	1	0	2	1	1	0	0	0	0	2	1	2	2	4	2	2	2	2	2	2	2	2	2	2	2	2	0	2	2	1	2	1	1
42	2	0	3	2	1	0	0	0	0	1	2	2	2	4	2	2	2	1	2	2	2	2	2	2	2	2	0	2	2	1	1	3	1
34	1	0	2	1	1	0	0	0	0	1	2	2	2	4	2	2	2	2	2	2	2	2	2	2	2	2	0	2	2	1	1	2	1
24	1	0	3	2	1	0	0	0	0	1	2	2	2	4	2	2	2	2	2	2	2	2	2	2	2	2	0	2	2	1	1	1	1
47	3	0	2	1	1	0	0	0	0	1	2	2	2	4	2	2	2	2	2	2	2	2	2	2	2	2	0	2	2	1	2	3	1
30	1	0	2	2	1	0	0	0	0	1	2	2	2	4	2	2	2	2	2	2	2	2	2	2	2	2	0	2	1	1	2	2	1
43	2	0	3	2	1	0	0	0	0	2	2	2	2	4	2	2	2	1	2	2	2	2	2	2	2	2	0	2	2	1	1	3	1
24	1	0	2	1	1	0	0	0	0	1	2	2	2	4	2	2	2	2	2	2	2	2	2	2	2	2	0	2	2	1	2	1	1
26	1	0	3	2	1	0	0	0	0	1	2	2	2	4	2	2	2	2	2	2	2	2	2	2	2	2	0	2	2	1	2	2	1
33	3	0	3	1	1	0	0	0	0	1	2	2	2	4	2	2	2	2	2	2	2	2	2	2	2	2	0	2	1	1	1	2	1
35	1	0	2	1	1	0	0	0	0	1	3	2	2	4	2	2	2	2	2	2	2	2	2	2	2	2	0	2	2	1	2	3	1
31	1	0	3	1	1	0	0	0	0	2	1	2	2	4	2	2	2	2	1	2	2	2	2	2	2	2	1	1	2	1	2	2	1
24	1	0	2	2	1	0	0	0	0	2	2	2	2	4	2	2	2	2	2	2	2	2	2	1	2	2	1	1	1	1	2	1	1
26	1	0	2	1	1	0	0	0	0	2	2	1	2	4	2	2	2	2	1	2	2	2	2	2	2	2	1	1	1	1	1	2	1
20	1	0	2	2	1	0	0	0	0	1	3	2	2	4	2	2	2	1	1	2	2	2	2	2	2	2	1	1	2	1	2	1	1
29	1	0	2	1	1	0	0	0	0	2	1	2	2	4	2	2	2	2	1	2	2	2	2	2	2	2	1	2	2	1	2	2	1
25	1	0	1	3	1	0	0	0	0	2	1	2	2	4	2	2	2	2	1	2	2	2	2	2	2	2	1	2	1	1	2	2	1
19	1	0	2	1	1	0	0	0	0	1	2	2	2	4	2	2	2	2	1	2	2	2	2	2	2	2	1	2	2	1	1	1	1
24	1	0	3	2	1	0	0	0	0	2	2	2	2	4	2	2	2	2	1	2	2	2	2	2	2	2	1	2	2	1	1	1	1
31	1	0	3	1	1	0	0	0	0	2	2	2	2	4	2	2	2	2	1	2	2	2	2	2	2	2	1	2	2	1	2	2	1
27	1	0	3	1	1	0	0	0	0	2	2	2	2	4	2	2	2	2	1	2	2	2	2	2	2	2	1	2	1	1	1	2	1
22	1	0	3	1	1	0	0	0	0	2	3	2	2	4	2	2	2	2	1	2	2	2	2	2	2	2	1	2	1	1	2	1	1
24	1	0	2	2	1	0	0	0	0	2	1	2	2	4	2	2	2	2	2	2	2	2	2	2	2	2	0	2	2	2	2	1	0
32	2	0	2	2	1	0	0	0	0	2	1	2	2	4	2	2	2	2	2	2	2	2	2	2	2	2	0	2	2	2	2	2	0
20	1	0	2	3	1	0	0	0	0	2	1	2	2	4	2	2	2	2	2	2	2	2	2	2	2	2	0	2	2	2	2	1	0
34	2	0	2	1	1	0	0	0	0	2	1	2	2	4	2	2	2	2	2	2	2	2	2	2	2	2	0	2	2	2	2	2	0
24	1	0	1	2	1	0	0	0	0	2	1	2	2	4	2	2	2	2	2	2	2	2	2	2	2	2	0	2	2	2	2	1	0
45	3	0	2	2	1	0	0	0	0	1	1	1	2	4	2	2	2	1	2	2	2	2	2	2	2	2	0	2	2	2	1	3	1
45	3	0	2	2	1	0	0	0	0	1	1	2	2	4	2	2	2	2	2	2	2	2	2	2	2	2	0	2	2	2	2	3	0
28	1	0	2	1	1	0	0	0	0	2	2	2	2	4	2	2	2	2	2	2	2	2	2	2	2	2	0	2	2	2	2	2	0
19	1	0	1	2	1	0	0	0	0	2	1	2	2	4	2	2	2	2	2	2	2	2	2	2	2	2	0	1	2	2	2	1	0
21	1	0	1	1	1	0	0	0	0	2	1	2	2	4	2	2	2	2	2	2	2	2	2	2	2	2	0	1	2	2	2	1	0
30	2	0	2	1	1	0	0	0	0	2	1	2	2	4	2	2	2	2	2	2	2	2	2	2	2	2	0	1	2	2	2	2	0
23	1	0	2	1	1	0	0	0	0	1	1	2	2	4	2	2	2	2	2	2	2	2	2	2	2	2	0	1	2	2	2	1	0
23	1	0	2	1	1	0	0	0	0	1	1	2	2	4	2	2	2	2	2	2	2	2	2	2	2	2	0	1	1	2	2	1	1
19	1	0	1	1	1	0	0	0	0	1	1	2	2	4	2	2	2	2	2	2	2	2	2	2	2	2	0	1	2	2	2	1	0
24	1	0	1	1	1	0	0	0	0	1	1	2	2	4	2	2	2	2	2	2	2	2	2	2	2	2	0	1	1	2	2	1	1
22	1	0	2	2	1	0	0	0	0	1	1	2	2	4	2	2	2	2	2	2	2	2	2	2	2	2	0	1	2	2	2	1	0
25	1	0	2	1	1	0	0	0	0	2	1	2	2	4	2	2	2	2	2	2	2	2	2	2	2	2	0	1	2	2	2	2	0
27	1	0	2	1	1	0	0	0	0	1	1	2	2	4	2	2	2	2	2	2	2	2	2	2	2	2	0	1	2	2	2	2	0
25	1	0	1	1	1	0	0	0	0	1	1	2	2	4	2	2	2	2	2	2	2	2	2	2	2	2	0	1	2	2	2	2	0
26	1	0	3	1	1	0	0	0	0	1	1	2	2	4	2	2	2	2	2	2	2	2	2	2	2	2	0	1	2	2	2	2	0
24	1	0	2	1	1	0	0	0	0	2	1	2	2	4	2	2	2	2	2	2	2	2	2	2	2	2	0	1	2	2	1	1	1
24	1	0	3	1	1	0	0	0	0	2	1	2	2	4	2	2	2	2	2	2	2	2	2	2	2	2	0	1	2	2	2	1	0
18	1	0	1	2	1	0	0	0	0	2	1	2	2	4	2	2	2	2	2	2	2	2	2	2	2	2	0	1	2	2	2	1	0
22	1	0	1	1	1	0	0	0	0	2	1	2	2	4	2	2	2	2	2	2	2	2	2	2	2	2	0	1	2	2	2	1	0
20	1	0	1	1	1	0	0	0	0	2	1	2	2	4	2	2	2	2	2	2	2	2	2	2	2	2	0	1	2	2	2	1	0
26	1	0	3	2	1	0	0	0	0	1	2	2	2	4	2	2	2	2	2	2	2	2	2	2	2	2	0	1	2	2	2	2	0
26	1	0	3	2	1	0	0	0	0	1	2	1	2	4	2	1	2	1	2	2	2	2	2	2	2	2	0	1	2	2	2	2	0
27	1	0	3	2	1	0	0	0	0	1	2	1	2	4	2	2	2	1	2	2	2	2	2	2	2	2	0	1	2	2	2	2	0
22	1	0	1	1	1	0	0	0	0	1	2	1	2	4	2	2	2	2	2	2	2	2	2	2	2	2	0	1	2	2	2	1	0
22	1	0	2	1	1	0	0	0	0	1	2	2	2	4	2	2	2	2	2	2	2	2	2	2	2	2	0	1	2	2	2	1	0
29	1	0	2	1	1	0	0	0	0	1	2	2	2	4	2	2	2	2	2	2	2	2	2	2	2	2	0	1	1	2	1	2	1
52	1	0	2	2	1	0	0	0	0	2	2	2	2	4	2	2	2	1	2	2	2	2	2	2	2	2	0	1	2	2	2	3	0
34	3	0	3	1	1	0	0	0	0	2	2	2	2	4	2	2	2	2	2	2	2	2	2	2	2	2	0	1	2	2	2	2	0
18	1	0	1	2	1	0	0	0	0	2	2	2	2	4	2	2	2	2	2	2	2	2	2	2	2	2	0	1	2	2	2	1	0
58	2	0	2	2	1	0	0	0	0	2	2	2	2	4	2	2	2	2	2	2	2	2	2	2	2	2	0	1	1	2	2	3	1
33	2	0	3	2	1	0	0	0	0	1	2	2	2	4	2	2	2	1	2	2	2	2	2	2	2	2	0	1	2	2	2	2	0
30	1	0	2	1	1	0	0	0	0	2	2	2	2	4	2	2	2	2	2	2	2	2	2	2	2	2	0	1	2	2	2	2	0
20	1	0	2	1	1	0	0	0	0	2	2	2	2	4	2	2	2	2	2	2	2	2	2	2	2	2	0	1	2	2	2	1	0
29	1	0	2	1	1	0	0	0	0	2	2	2	2	4	2	2	2	2	2	2	2	2	2	2	2	2	0	1	2	2	2	2	0
26	2	0	2	1	1	0	0	0	0	2	2	2	2	4	2	2	2	2	2	2	2	2	2	2	2	2	0	1	2	2	2	2	0
23	1	0	3	1	1	0	0	0	0	2	2	2	2	4	2	2	2	2	2	2	2	2	2	2	2	2	0	1	2	2	2	1	0
20	1	0	1	3	1	0	0	0	0	2	2	2	2	4	2	2	2	2	2	2	2	2	2	2	2	2	0	1	2	2	2	1	0
27	1	0	3	3	1	0	0	0	0	1	2	2	2	4	2	2	2	2	2	2	2	2	2	2	2	2	0	1	2	2	2	2	0
23	1	0	2	2	1	0	0	0	0	1	3	2	2	4	2	2	2	1	2	2	2	2	2	2	2	2	0	1	2	2	2	1	0
31	2	0	3	2	1	0	0	0	0	1	3	2	2	4	2	2	2	1	2	2	2	2	2	2	2	2	0	1	2	2	2	2	0
27	2	0	3	1	1	0	0	0	0	2	1	2	2	4	2	2	2	1	2	2	2	2	2	2	2	2	0	2	2	2	2	2	0
22	1	0	1	1	1	0	0	0	0	2	1	2	2	4	2	2	2	2	2	2	2	2	2	2	2	2	0	2	2	2	2	1	0
23	1	0	2	1	1	0	0	0	0	2	1	2	2	4	2	2	2	2	2	2	2	2	2	2	2	2	0	2	2	2	2	1	0
25	1	0	3	1	1	0	0	0	0	2	1	2	2	4	2	2	2	2	2	2	2	2	2	2	2	2	0	2	2	2	2	2	0
23	1	0	3	1	1	0	0	0	0	2	1	2	2	4	2	2	2	2	2	2	2	2	2	2	2	2	0	2	2	2	2	1	0
31	1	0	3	1	1	0	0	0	0	2	1	2	2	4	2	2	2	2	2	2	2	2	2	2	2	2	0	2	2	2	2	2	0
30	1	0	3	1	1	0	0	0	0	2	1	2	2	4	2	2	2	2	2	2	2	2	2	2	2	2	0	2	1	2	2	2	1
22	1	0	2	2	1	0	0	0	0	2	1	2	2	4	2	2	2	2	2	2	2	2	2	2	2	2	0	2	2	2	2	1	0
30	2	0	2	2	1	0	0	0	0	2	1	2	2	4	2	2	2	2	2	2	2	2	2	2	2	2	0	2	2	2	2	2	0
42	1	0	3	3	1	0	0	0	0	2	1	2	2	4	2	2	2	2	2	2	2	2	2	2	2	2	0	2	2	2	2	3	0
33	2	0	3	3	1	0	0	0	0	2	1	2	2	4	2	2	2	2	2	2	2	2	2	2	2	2	0	2	2	2	2	2	0
35	1	0	1	1	1	0	0	0	0	2	1	2	2	4	2	2	2	2	2	2	2	2	2	2	2	2	0	2	2	2	2	3	0
26	1	0	1	1	1	0	0	0	0	2	1	2	2	4	2	2	2	2	2	2	2	2	2	2	2	2	0	2	2	2	2	2	0
23	1	0	1	1	1	0	0	0	0	2	1	2	2	4	2	2	2	2	2	2	2	2	2	2	2	2	0	2	2	2	2	1	0
18	1	0	1	1	1	0	0	0	0	2	1	2	2	4	2	2	2	2	2	2	2	2	2	2	2	2	0	2	2	2	2	1	0
18	1	0	1	1	1	0	0	0	0	2	1	2	2	4	2	2	2	2	2	2	2	2	2	2	2	2	0	2	2	2	2	1	0
21	1	0	1	1	1	0	0	0	0	2	1	2	2	4	2	2	2	2	2	2	2	2	2	2	2	2	0	2	2	2	2	1	0
19	1	0	1	1	1	0	0	0	0	2	1	2	2	4	2	2	2	2	2	2	2	2	2	2	2	2	0	2	2	2	2	1	0
19	1	0	1	1	1	0	0	0	0	2	1	2	2	4	2	2	2	2	2	2	2	2	2	2	2	2	0	2	2	2	2	1	0
22	1	0	1	1	1	0	0	0	0	2	1	2	2	4	2	2	2	2	2	2	2	2	2	2	2	2	0	2	2	2	2	1	0
28	1	0	2	1	1	0	0	0	0	2	1	2	2	4	2	2	2	2	2	2	2	2	2	2	2	2	0	2	2	2	2	2	0
23	1	0	2	1	1	0	0	0	0	2	1	2	2	4	2	2	2	2	2	2	2	2	2	2	2	2	0	2	2	2	2	1	0
22	1	0	2	1	1	0	0	0	0	2	1	2	2	4	2	2	2	2	2	2	2	2	2	2	2	2	0	2	2	2	2	1	0
26	1	0	2	1	1	0	0	0	0	2	1	2	2	4	2	2	2	2	2	2	2	2	2	2	2	2	0	2	2	2	2	2	0
29	1	0	2	1	1	0	0	0	0	2	1	2	2	4	2	2	2	2	2	2	2	2	2	2	2	2	0	2	1	2	2	2	1
56	3	0	2	1	1	0	0	0	0	2	1	2	2	4	2	2	2	2	2	2	2	2	2	2	2	2	0	2	2	2	2	3	0
29	1	0	2	1	1	0	0	0	0	2	1	2	2	4	2	2	2	2	2	2	2	2	2	2	2	2	0	2	2	2	2	2	0
22	1	0	2	1	1	0	0	0	0	2	1	2	2	4	2	2	2	2	2	2	2	2	2	2	2	2	0	2	2	2	2	1	0
27	1	0	2	1	1	0	0	0	0	2	1	2	2	4	2	2	2	2	2	2	2	2	2	2	2	2	0	2	2	2	2	2	0
34	2	0	2	1	1	0	0	0	0	2	1	2	2	4	2	2	2	2	2	2	2	2	2	2	2	2	0	2	2	2	1	2	1
26	1	0	3	1	1	0	0	0	0	2	1	2	2	4	2	2	2	2	2	2	2	2	2	2	2	2	0	2	2	2	2	2	0
28	1	0	3	1	1	0	0	0	0	2	1	2	2	4	2	2	2	2	2	2	2	2	2	2	2	2	0	2	2	2	2	2	0
28	1	0	3	1	1	0	0	0	0	2	1	2	2	4	2	2	2	2	2	2	2	2	2	2	2	2	0	2	2	2	2	2	0
46	2	0	3	1	1	0	0	0	0	2	1	2	2	4	2	2	2	2	2	2	2	2	2	2	2	2	0	2	2	2	1	3	1
57	2	0	1	2	1	0	0	0	0	2	1	2	2	4	2	2	2	2	2	2	2	2	2	2	2	2	0	2	2	2	1	3	1
26	1	0	2	2	1	0	0	0	0	2	1	2	2	4	2	2	2	2	2	2	2	2	2	2	2	2	0	2	2	2	2	2	0
25	1	0	2	2	1	0	0	0	0	2	1	2	2	4	2	2	2	2	2	2	2	2	2	2	2	2	0	2	2	2	2	2	0
63	2	0	2	2	1	0	0	0	0	2	1	2	2	4	2	2	2	2	2	2	2	2	2	2	2	2	0	2	2	2	1	3	1
28	1	0	2	2	1	0	0	0	0	2	1	2	2	4	2	2	2	2	2	2	2	2	2	2	2	2	0	2	2	2	2	2	0
23	1	0	2	2	1	0	0	0	0	2	1	2	2	4	2	2	2	2	2	2	2	2	2	2	2	2	0	2	2	2	1	1	1
22	1	0	3	2	1	0	0	0	0	2	1	2	2	4	2	2	2	2	2	2	2	2	2	2	2	2	0	2	2	2	2	1	0
41	2	0	3	2	1	0	0	0	0	2	1	2	2	4	2	2	2	2	2	2	2	2	2	2	2	2	0	2	2	2	2	3	0
24	1	0	3	3	1	0	0	0	0	2	1	2	2	4	2	2	2	2	2	2	2	2	2	2	2	2	0	2	2	2	2	1	0
19	1	0	1	3	1	0	0	0	0	2	1	2	2	4	2	2	2	2	2	2	2	2	2	2	2	2	0	2	2	2	2	1	0
36	2	0	3	1	1	0	0	0	0	2	1	2	2	4	2	1	2	1	2	2	2	2	2	2	2	2	0	2	2	2	2	3	0
18	1	0	3	1	1	0	0	0	0	2	1	2	2	4	2	2	2	2	2	2	2	2	2	2	2	2	0	2	2	2	2	1	0
33	2	0	2	2	1	0	0	0	0	1	1	1	2	4	1	1	1	1	2	2	2	2	2	2	2	2	0	2	1	2	2	2	1
19	1	0	1	1	1	0	0	0	0	1	1	1	2	4	2	2	2	2	2	2	2	2	2	2	2	2	0	2	2	2	2	1	0
47	2	0	1	2	1	0	0	0	0	1	1	1	2	4	2	2	2	2	2	2	2	2	2	2	2	2	0	2	1	2	2	3	1
20	1	0	1	3	1	0	0	0	0	1	1	1	2	4	2	2	2	2	2	2	2	2	2	2	2	2	0	2	2	2	2	1	0
16	1	0	1	3	1	0	0	0	0	1	1	1	2	4	2	2	2	2	2	2	2	2	2	2	2	2	0	2	2	2	2	1	0
37	2	0	3	1	1	0	0	0	0	1	1	2	2	4	2	1	2	1	2	2	2	2	2	2	2	2	0	2	2	2	2	3	0
38	2	0	2	3	1	0	0	0	0	1	1	2	2	4	2	2	2	1	2	2	2	2	2	2	2	2	0	2	2	2	2	3	0
36	2	0	3	1	1	0	0	0	0	1	1	2	2	4	2	2	2	2	2	2	2	2	2	2	2	2	0	2	2	2	2	3	0
24	1	0	2	1	1	0	0	0	0	1	1	2	2	4	2	2	2	2	2	2	2	2	2	2	2	2	0	2	2	2	2	1	0
21	1	0	1	2	1	0	0	0	0	1	1	2	2	4	2	2	2	2	2	2	2	2	2	2	2	2	0	2	2	2	2	1	0
24	1	0	1	2	1	0	0	0	0	1	1	2	2	4	2	2	2	2	2	2	2	2	2	2	2	2	0	2	2	2	2	1	0
18	1	0	1	2	1	0	0	0	0	1	1	2	2	4	2	2	2	2	2	2	2	2	2	2	2	2	0	2	2	2	2	1	0
36	1	0	1	3	1	0	0	0	0	1	1	2	2	4	2	2	2	2	2	2	2	2	2	2	2	2	0	2	2	2	2	3	0
24	1	0	2	2	1	0	0	0	0	2	1	2	2	4	2	2	2	1	2	2	2	2	2	2	2	2	0	2	2	2	2	1	0
30	1	0	3	1	1	0	0	0	0	2	1	2	2	4	2	2	2	2	2	2	2	2	2	2	2	2	0	2	2	2	1	2	1
26	1	0	2	1	1	0	0	0	0	2	1	2	2	4	2	2	2	2	2	2	2	2	2	2	2	2	0	2	2	2	2	2	0
25	1	0	2	1	1	0	0	0	0	2	1	2	2	4	2	2	2	2	2	2	2	2	2	2	2	2	0	2	1	2	1	2	1
22	1	0	1	2	1	0	0	0	0	2	1	2	2	4	2	2	2	2	2	2	2	2	2	2	2	2	0	2	2	2	2	1	0
28	1	0	2	3	1	0	0	0	0	2	1	2	2	4	2	2	2	2	2	2	2	2	2	2	2	2	0	2	2	2	2	2	0
40	2	0	3	2	1	0	0	0	0	1	1	2	2	4	2	2	2	2	2	2	2	2	2	2	2	2	0	2	2	2	2	3	0
28	1	0	2	1	1	0	0	0	0	1	1	2	2	4	2	2	2	2	2	2	2	2	2	2	2	2	0	2	2	2	2	2	0
26	1	0	3	3	1	0	0	0	0	1	1	1	2	4	2	2	2	1	2	2	2	2	2	2	2	2	0	2	2	2	1	2	1
28	1	0	2	1	1	0	0	0	0	1	1	1	2	4	2	2	2	1	2	2	2	2	2	2	2	2	0	2	2	2	2	2	0
34	1	0	2	1	1	0	0	0	0	1	1	1	2	4	2	2	2	2	2	2	2	2	2	2	2	2	0	2	2	2	2	2	0
43	3	0	3	1	1	0	0	0	0	1	1	1	2	4	2	2	2	2	2	2	2	2	2	2	2	2	0	2	1	2	2	3	1
25	1	0	3	1	1	0	0	0	0	1	1	1	2	4	2	2	2	2	2	2	2	2	2	2	2	2	0	2	2	2	2	2	0
20	1	0	1	2	1	0	0	0	0	1	1	1	2	4	2	2	2	2	2	2	2	2	2	2	2	2	0	2	2	2	2	1	0
23	1	0	1	1	1	0	0	0	0	1	1	1	2	4	2	2	2	2	2	2	2	2	2	2	2	2	0	2	2	2	2	1	0
25	1	0	1	1	1	0	0	0	0	1	1	1	2	4	2	2	2	2	2	2	2	2	2	2	2	2	0	2	2	2	2	2	0
20	1	0	1	1	1	0	0	0	0	1	1	1	2	4	2	2	2	2	2	2	2	2	2	2	2	2	0	2	2	2	2	1	0
27	1	0	2	1	1	0	0	0	0	1	1	1	2	4	2	2	2	2	2	2	2	2	2	2	2	2	0	2	2	2	2	2	0
22	1	0	2	1	1	0	0	0	0	1	1	1	2	4	2	2	2	2	2	2	2	2	2	2	2	2	0	2	2	2	2	1	0
22	1	0	2	1	1	0	0	0	0	1	1	1	2	4	2	2	2	2	2	2	2	2	2	2	2	2	0	2	2	2	2	1	0
22	1	0	3	2	1	0	0	0	0	1	1	1	2	4	2	2	2	2	2	2	2	2	2	2	2	2	0	2	2	2	2	1	0
24	1	0	2	2	1	0	0	0	0	1	1	1	2	4	2	2	2	2	2	2	2	2	2	2	2	2	0	2	2	2	2	1	0
25	1	0	2	2	1	0	0	0	0	1	1	1	2	4	2	2	2	2	2	2	2	2	2	2	2	2	0	2	2	2	2	2	0
22	1	0	2	2	1	0	0	0	0	1	1	1	2	4	2	2	2	2	2	2	2	2	2	2	2	2	0	2	1	2	1	1	1
35	1	0	2	2	1	0	0	0	0	1	1	1	2	4	2	2	2	2	2	2	2	2	2	2	2	2	0	2	2	2	1	3	1
36	2	0	3	2	1	0	0	0	0	1	1	1	2	4	2	2	2	2	2	2	2	2	2	2	2	2	0	2	1	2	2	3	1
27	1	0	3	2	1	0	0	0	0	1	1	1	2	4	2	2	2	2	2	2	2	2	2	2	2	2	0	2	2	2	2	2	0
23	1	0	3	2	1	0	0	0	0	1	1	1	2	4	2	2	2	2	2	2	2	2	2	2	2	2	0	2	2	2	2	1	0
30	1	0	2	3	1	0	0	0	0	1	1	1	2	4	2	2	2	2	2	2	2	2	2	2	2	2	0	2	1	2	1	2	1
27	1	0	2	3	1	0	0	0	0	1	1	1	2	4	2	2	2	2	2	2	2	2	2	2	2	2	0	2	2	2	2	2	0
24	1	0	3	3	1	0	0	0	0	1	1	1	2	4	2	2	2	2	2	2	2	2	2	2	2	2	0	2	2	2	2	1	0
21	1	0	3	3	1	0	0	0	0	1	1	1	2	4	2	2	2	2	2	2	2	2	2	2	2	2	0	2	1	2	2	1	1
38	2	0	3	1	1	0	0	0	0	1	1	2	2	4	2	1	2	1	2	2	2	2	2	2	2	2	0	2	2	2	2	3	0
39	3	0	3	2	1	0	0	0	0	1	1	2	2	4	2	2	2	2	2	2	2	2	2	2	2	2	0	2	2	2	2	3	0
28	2	0	2	2	1	0	0	0	0	1	1	2	2	4	2	2	2	1	2	2	2	2	2	2	2	2	0	2	1	2	2	2	1
27	1	0	3	2	1	0	0	0	0	1	1	2	2	4	2	2	2	1	2	2	2	2	2	2	2	2	0	2	2	2	2	2	0
33	2	0	3	2	1	0	0	0	0	1	1	2	2	4	2	2	2	1	2	2	2	2	2	2	2	2	0	2	2	2	2	2	0
22	1	0	1	2	1	0	0	0	0	1	1	2	2	4	2	2	2	1	2	2	2	2	2	2	2	2	0	2	2	2	2	1	0
26	1	0	2	2	1	0	0	0	0	1	1	2	2	4	2	2	2	1	2	2	2	2	2	2	2	2	0	2	2	2	2	2	0
40	2	0	2	2	1	0	0	0	0	1	1	2	2	4	2	2	2	1	2	2	2	2	2	2	2	2	0	2	2	2	2	3	0
28	1	0	3	2	1	0	0	0	0	1	1	2	2	4	2	2	2	1	2	2	2	2	2	2	2	2	0	2	2	2	2	2	0
27	1	0	3	1	1	0	0	0	0	1	1	2	2	4	1	2	2	2	2	2	2	2	2	2	2	2	0	2	1	2	2	2	1
23	1	0	1	1	1	0	0	0	0	1	1	2	2	4	2	2	2	2	2	2	2	2	2	2	2	2	0	2	2	2	2	1	0
19	1	0	1	1	1	0	0	0	0	1	1	2	2	4	2	2	2	2	2	2	2	2	2	2	2	2	0	2	2	2	2	1	0
23	1	0	1	1	1	0	0	0	0	1	1	2	2	4	2	2	2	2	2	2	2	2	2	2	2	2	0	2	2	2	2	1	0
21	1	0	2	1	1	0	0	0	0	1	1	2	2	4	2	2	2	2	2	2	2	2	2	2	2	2	0	2	2	2	2	1	0
20	1	0	2	1	1	0	0	0	0	1	1	2	2	4	2	2	2	2	2	2	2	2	2	2	2	2	0	2	2	2	2	1	0
36	1	0	2	1	1	0	0	0	0	1	1	2	2	4	2	2	2	2	2	2	2	2	2	2	2	2	0	2	2	2	2	3	0
27	1	0	3	1	1	0	0	0	0	1	1	2	2	4	2	2	2	2	2	2	2	2	2	2	2	2	0	2	2	2	2	2	0
31	1	0	2	2	1	0	0	0	0	1	1	2	2	4	2	2	2	2	2	2	2	2	2	2	2	2	0	2	2	2	2	2	0
27	1	0	2	2	1	0	0	0	0	1	1	2	2	4	2	2	2	2	2	2	2	2	2	2	2	2	0	2	2	2	2	2	0
25	1	0	3	3	1	0	0	0	0	1	1	2	2	4	2	2	2	2	2	2	2	2	2	2	2	2	0	2	2	2	2	2	0
22	1	0	1	1	1	0	0	0	0	1	1	2	2	4	2	2	2	2	2	2	2	2	2	2	2	2	0	2	2	2	2	1	0
21	1	0	1	1	1	0	0	0	0	1	1	2	2	4	2	2	2	2	2	2	2	2	2	2	2	2	0	2	2	2	2	1	0
20	1	0	1	1	1	0	0	0	0	1	1	2	2	4	2	2	2	2	2	2	2	2	2	2	2	2	0	2	2	2	2	1	0
21	1	0	1	1	1	0	0	0	0	1	1	2	2	4	2	2	2	2	2	2	2	2	2	2	2	2	0	2	2	2	2	1	0
22	1	0	1	1	1	0	0	0	0	1	1	2	2	4	2	2	2	2	2	2	2	2	2	2	2	2	0	2	2	2	2	1	0
17	1	0	1	1	1	0	0	0	0	1	1	2	2	4	2	2	2	2	2	2	2	2	2	2	2	2	0	2	2	2	2	1	0
23	1	0	1	1	1	0	0	0	0	1	1	2	2	4	2	2	2	2	2	2	2	2	2	2	2	2	0	2	2	2	2	1	0
22	1	0	1	1	1	0	0	0	0	1	1	2	2	4	2	2	2	2	2	2	2	2	2	2	2	2	0	2	2	2	2	1	0
22	1	0	1	1	1	0	0	0	0	1	1	2	2	4	2	2	2	2	2	2	2	2	2	2	2	2	0	2	1	2	1	1	1
35	2	0	1	1	1	0	0	0	0	1	1	2	2	4	2	2	2	2	2	2	2	2	2	2	2	2	0	2	2	2	1	3	1
23	1	0	1	1	1	0	0	0	0	1	1	2	2	4	2	2	2	2	2	2	2	2	2	2	2	2	0	2	2	2	1	1	1
26	1	0	2	1	1	0	0	0	0	1	1	2	2	4	2	2	2	2	2	2	2	2	2	2	2	2	0	2	2	2	2	2	0
26	1	0	2	1	1	0	0	0	0	1	1	2	2	4	2	2	2	2	2	2	2	2	2	2	2	2	0	2	2	2	2	2	0
27	1	0	2	1	1	0	0	0	0	1	1	2	2	4	2	2	2	2	2	2	2	2	2	2	2	2	0	2	2	2	2	2	0
23	1	0	2	1	1	0	0	0	0	1	1	2	2	4	2	2	2	2	2	2	2	2	2	2	2	2	0	2	2	2	2	1	0
24	1	0	2	1	1	0	0	0	0	1	1	2	2	4	2	2	2	2	2	2	2	2	2	2	2	2	0	2	2	2	2	1	0
31	1	0	2	1	1	0	0	0	0	1	1	2	2	4	2	2	2	2	2	2	2	2	2	2	2	2	0	2	2	2	2	2	0
43	3	0	2	1	1	0	0	0	0	1	1	2	2	4	2	2	2	2	2	2	2	2	2	2	2	2	0	2	2	2	2	3	0
23	1	0	3	1	1	0	0	0	0	1	1	2	2	4	2	2	2	2	2	2	2	2	2	2	2	2	0	2	2	2	2	1	0
24	1	0	3	1	1	0	0	0	0	1	1	2	2	4	2	2	2	2	2	2	2	2	2	2	2	2	0	2	2	2	2	1	0
32	1	0	3	1	1	0	0	0	0	1	1	2	2	4	2	2	2	2	2	2	2	2	2	2	2	2	0	2	2	2	2	2	0
24	1	0	3	1	1	0	0	0	0	1	1	2	2	4	2	2	2	2	2	2	2	2	2	2	2	2	0	2	2	2	2	1	0
29	1	0	3	1	1	0	0	0	0	1	1	2	2	4	2	2	2	2	2	2	2	2	2	2	2	2	0	2	1	2	2	2	1
23	1	0	3	1	1	0	0	0	0	1	1	2	2	4	2	2	2	2	2	2	2	2	2	2	2	2	0	2	2	2	2	1	0
33	1	0	3	1	1	0	0	0	0	1	1	2	2	4	2	2	2	2	2	2	2	2	2	2	2	2	0	2	2	2	1	2	1
25	1	0	3	1	1	0	0	0	0	1	1	2	2	4	2	2	2	2	2	2	2	2	2	2	2	2	0	2	1	2	2	2	1
36	1	0	3	1	1	0	0	0	0	1	1	2	2	4	2	2	2	2	2	2	2	2	2	2	2	2	0	2	1	2	2	3	1
25	1	0	3	1	1	0	0	0	0	1	1	2	2	4	2	2	2	2	2	2	2	2	2	2	2	2	0	2	2	2	2	2	0
31	1	0	3	1	1	0	0	0	0	1	1	2	2	4	2	2	2	2	2	2	2	2	2	2	2	2	0	2	2	2	2	2	0
19	1	0	1	2	1	0	0	0	0	1	1	2	2	4	2	2	2	2	2	2	2	2	2	2	2	2	0	2	2	2	2	1	0
31	3	0	2	2	1	0	0	0	0	1	1	2	2	4	2	2	2	2	2	2	2	2	2	2	2	2	0	2	2	2	2	2	0
31	2	0	2	2	1	0	0	0	0	1	1	2	2	4	2	2	2	2	2	2	2	2	2	2	2	2	0	2	2	2	2	2	0
24	1	0	3	2	1	0	0	0	0	1	1	2	2	4	2	2	2	2	2	2	2	2	2	2	2	2	0	2	2	2	2	1	0
24	1	0	3	2	1	0	0	0	0	1	1	2	2	4	2	2	2	2	2	2	2	2	2	2	2	2	0	2	2	2	2	1	0
21	1	0	1	3	1	0	0	0	0	1	1	2	2	4	2	2	2	2	2	2	2	2	2	2	2	2	0	2	2	2	2	1	0
26	1	0	3	3	1	0	0	0	0	1	1	2	2	4	2	2	2	2	2	2	2	2	2	2	2	2	0	2	2	2	1	2	1
27	1	0	2	1	1	0	0	0	0	2	1	1	2	4	2	2	2	2	2	2	2	2	2	2	2	2	0	2	1	2	1	2	1
34	2	0	3	2	1	0	0	0	0	2	1	2	2	4	2	2	2	1	2	2	2	2	2	2	2	2	0	2	2	2	2	2	0
30	2	0	3	2	1	0	0	0	0	2	1	2	2	4	2	2	2	1	2	2	2	2	2	2	2	2	0	2	2	2	2	2	0
30	1	0	3	1	1	0	0	0	0	2	1	2	2	4	2	2	2	1	2	2	2	2	2	2	2	2	0	2	2	2	2	2	0
35	2	0	3	1	1	0	0	0	0	2	1	2	2	4	2	2	2	1	2	2	2	2	2	2	2	2	0	2	2	2	2	3	0
50	2	0	3	2	1	0	0	0	0	2	1	2	2	4	2	2	2	1	2	2	2	2	2	2	2	2	0	2	2	2	2	3	0
25	1	0	3	1	1	0	0	0	0	2	1	2	2	4	1	2	2	2	2	2	2	2	2	2	2	2	0	2	2	2	2	2	0
23	1	0	2	1	1	0	0	0	0	2	1	2	2	4	2	2	2	2	2	2	2	2	2	2	2	2	0	2	2	2	2	1	0
28	1	0	2	1	1	0	0	0	0	2	1	2	2	4	2	2	2	2	2	2	2	2	2	2	2	2	0	2	2	2	2	2	0
26	1	0	3	1	1	0	0	0	0	2	1	2	2	4	2	2	2	2	2	2	2	2	2	2	2	2	0	2	2	2	2	2	0
31	2	0	3	1	1	0	0	0	0	2	1	2	2	4	2	2	2	2	2	2	2	2	2	2	2	2	0	2	2	2	1	2	1
24	1	0	3	1	1	0	0	0	0	2	1	2	2	4	2	2	2	2	2	2	2	2	2	2	2	2	0	2	2	2	2	1	0
35	2	0	3	2	1	0	0	0	0	2	1	2	2	4	2	2	2	2	2	2	2	2	2	2	2	2	0	2	2	2	1	3	1
32	1	0	3	2	1	0	0	0	0	2	1	2	2	4	2	2	2	2	2	2	2	2	2	2	2	2	0	2	2	2	2	2	0
32	1	0	3	2	1	0	0	0	0	2	1	2	2	4	2	2	2	2	2	2	2	2	2	2	2	2	0	2	2	2	2	2	0
26	1	0	3	3	1	0	0	0	0	2	1	2	2	4	2	2	2	2	2	2	2	2	2	2	2	2	0	2	2	2	2	2	0
21	1	0	1	1	1	0	0	0	0	2	1	2	2	4	2	2	2	2	2	2	2	2	2	2	2	2	0	2	2	2	2	1	0
25	1	0	1	1	1	0	0	0	0	2	1	2	2	4	2	2	2	2	2	2	2	2	2	2	2	2	0	2	2	2	2	2	0
21	1	0	1	1	1	0	0	0	0	2	1	2	2	4	2	2	2	2	2	2	2	2	2	2	2	2	0	2	2	2	2	1	0
21	1	0	2	1	1	0	0	0	0	2	1	2	2	4	2	2	2	2	2	2	2	2	2	2	2	2	0	2	2	2	2	1	0
21	1	0	2	1	1	0	0	0	0	2	1	2	2	4	2	2	2	2	2	2	2	2	2	2	2	2	0	2	1	2	2	1	1
24	1	0	2	1	1	0	0	0	0	2	1	2	2	4	2	2	2	2	2	2	2	2	2	2	2	2	0	2	2	2	2	1	0
28	1	0	2	1	1	0	0	0	0	2	1	2	2	4	2	2	2	2	2	2	2	2	2	2	2	2	0	2	2	2	2	2	0
24	1	0	2	1	1	0	0	0	0	2	1	2	2	4	2	2	2	2	2	2	2	2	2	2	2	2	0	2	2	2	2	1	0
27	1	0	2	1	1	0	0	0	0	2	1	2	2	4	2	2	2	2	2	2	2	2	2	2	2	2	0	2	2	2	2	2	0
26	1	0	2	1	1	0	0	0	0	2	1	2	2	4	2	2	2	2	2	2	2	2	2	2	2	2	0	2	2	2	2	2	0
25	1	0	3	1	1	0	0	0	0	2	1	2	2	4	2	2	2	2	2	2	2	2	2	2	2	2	0	2	2	2	2	2	0
26	1	0	3	1	1	0	0	0	0	2	1	2	2	4	2	2	2	2	2	2	2	2	2	2	2	2	0	2	2	2	1	2	1
22	1	0	3	1	1	0	0	0	0	2	1	2	2	4	2	2	2	2	2	2	2	2	2	2	2	2	0	2	2	2	2	1	0
33	1	0	3	1	1	0	0	0	0	2	1	2	2	4	2	2	2	2	2	2	2	2	2	2	2	2	0	2	2	2	2	2	0
52	2	0	3	1	1	0	0	0	0	2	1	2	2	4	2	2	2	2	2	2	2	2	2	2	2	2	0	2	1	2	1	3	1
29	1	0	3	1	1	0	0	0	0	2	1	2	2	4	2	2	2	2	2	2	2	2	2	2	2	2	0	2	2	2	2	2	0
27	1	0	3	1	1	0	0	0	0	2	1	2	2	4	2	2	2	2	2	2	2	2	2	2	2	2	0	2	1	2	1	2	1
33	1	0	3	1	1	0	0	0	0	2	1	2	2	4	2	2	2	2	2	2	2	2	2	2	2	2	0	2	2	2	1	2	1
19	1	0	1	2	1	0	0	0	0	2	1	2	2	4	2	2	2	2	2	2	2	2	2	2	2	2	0	2	2	2	2	1	0
25	1	0	1	2	1	0	0	0	0	2	1	2	2	4	2	2	2	2	2	2	2	2	2	2	2	2	0	2	2	2	2	2	0
27	1	0	2	2	1	0	0	0	0	2	1	2	2	4	2	2	2	2	2	2	2	2	2	2	2	2	0	2	2	2	2	2	0
26	1	0	3	2	1	0	0	0	0	2	1	2	2	4	2	2	2	2	2	2	2	2	2	2	2	2	0	2	2	2	2	2	0
20	1	0	1	3	1	0	0	0	0	2	1	2	2	4	2	2	2	2	2	2	2	2	2	2	2	2	0	2	2	2	2	1	0
28	2	0	2	2	1	0	0	0	0	1	2	2	2	4	2	2	2	2	2	2	2	2	2	2	2	2	0	2	2	2	2	2	0
24	2	0	2	1	1	0	0	0	0	1	2	1	2	4	2	2	2	2	2	2	2	2	2	2	2	2	0	2	2	2	2	1	0
21	1	0	1	1	1	0	0	0	0	1	2	1	2	4	2	2	2	2	2	2	2	2	2	2	2	2	0	2	2	2	2	1	0
21	1	0	1	1	1	0	0	0	0	1	2	1	2	4	2	2	2	2	2	2	2	2	2	2	2	2	0	2	2	2	1	1	1
21	1	0	1	1	1	0	0	0	0	1	2	1	2	4	2	2	2	2	2	2	2	2	2	2	2	2	0	2	2	2	2	1	0
30	2	0	2	1	1	0	0	0	0	1	2	1	2	4	2	2	2	2	2	2	2	2	2	2	2	2	0	2	2	2	2	2	0
31	2	0	3	1	1	0	0	0	0	1	2	1	2	4	2	2	2	2	2	2	2	2	2	2	2	2	0	2	2	2	2	2	0
28	1	0	3	1	1	0	0	0	0	1	2	1	2	4	2	2	2	2	2	2	2	2	2	2	2	2	0	2	2	2	2	2	0
31	1	0	3	1	1	0	0	0	0	1	2	1	2	4	2	2	2	2	2	2	2	2	2	2	2	2	0	2	2	2	2	2	0
24	1	0	3	1	1	0	0	0	0	1	2	1	2	4	2	2	2	2	2	2	2	2	2	2	2	2	0	2	2	2	2	1	0
27	1	0	3	2	1	0	0	0	0	1	2	1	2	4	2	2	2	2	2	2	2	2	2	2	2	2	0	2	2	2	2	2	0
43	2	0	3	1	1	0	0	0	0	1	2	2	2	4	2	2	2	1	2	2	2	2	2	2	2	2	0	2	2	2	2	3	0
35	2	0	2	2	1	0	0	0	0	1	2	2	2	4	2	2	2	1	2	2	2	2	2	2	2	2	0	2	2	2	2	3	0
32	1	0	3	2	1	0	0	0	0	1	2	2	2	4	2	2	2	1	2	2	2	2	2	2	2	2	0	2	2	2	2	2	0
29	2	0	3	2	1	0	0	0	0	1	2	2	2	4	2	2	2	1	2	2	2	2	2	2	2	2	0	2	2	2	2	2	0
25	1	0	2	1	1	0	0	0	0	1	2	2	2	4	2	2	2	2	2	2	2	2	2	2	2	2	0	2	1	2	2	2	1
22	1	0	1	3	1	0	0	0	0	1	2	2	2	4	2	2	2	2	2	2	2	2	2	2	2	2	0	2	2	2	2	1	0
22	1	0	1	1	1	0	0	0	0	1	2	2	2	4	2	2	2	2	2	2	2	2	2	2	2	2	0	2	2	2	2	1	0
20	1	0	1	1	1	0	0	0	0	1	2	2	2	4	2	2	2	2	2	2	2	2	2	2	2	2	0	2	1	2	2	1	1
24	1	0	2	1	1	0	0	0	0	1	2	2	2	4	2	2	2	2	2	2	2	2	2	2	2	2	0	2	2	2	2	1	0
29	1	0	3	1	1	0	0	0	0	1	2	2	2	4	2	2	2	2	2	2	2	2	2	2	2	2	0	2	2	2	2	2	0
38	3	0	3	1	1	0	0	0	0	1	2	2	2	4	2	2	2	2	2	2	2	2	2	2	2	2	0	2	2	2	2	3	0
26	1	0	3	1	1	0	0	0	0	1	2	2	2	4	2	2	2	2	2	2	2	2	2	2	2	2	0	2	2	2	2	2	0
25	1	0	3	2	1	0	0	0	0	1	2	2	2	4	2	2	2	2	2	2	2	2	2	2	2	2	0	2	2	2	2	2	0
23	1	0	3	1	1	0	0	0	0	1	2	2	2	4	2	2	2	2	2	2	2	2	2	2	2	2	0	2	2	2	2	1	0
26	1	0	1	1	1	0	0	0	0	1	2	2	2	4	2	2	2	2	2	2	2	2	2	2	2	2	0	2	2	2	2	2	0
24	1	0	1	1	1	0	0	0	0	1	2	2	2	4	2	2	2	2	2	2	2	2	2	2	2	2	0	2	2	2	2	1	0
25	1	0	1	1	1	0	0	0	0	1	2	2	2	4	2	2	2	2	2	2	2	2	2	2	2	2	0	2	2	2	2	2	0
21	1	0	1	1	1	0	0	0	0	1	2	2	2	4	2	2	2	2	2	2	2	2	2	2	2	2	0	2	2	2	2	1	0
19	1	0	1	1	1	0	0	0	0	1	2	2	2	4	2	2	2	2	2	2	2	2	2	2	2	2	0	2	2	2	2	1	0
19	1	0	1	1	1	0	0	0	0	1	2	2	2	4	2	2	2	2	2	2	2	2	2	2	2	2	0	2	1	2	2	1	1
23	1	0	1	1	1	0	0	0	0	1	2	2	2	4	2	2	2	2	2	2	2	2	2	2	2	2	0	2	1	2	1	1	1
23	1	0	2	1	1	0	0	0	0	1	2	2	2	4	2	2	2	2	2	2	2	2	2	2	2	2	0	2	2	2	2	1	0
22	1	0	2	1	1	0	0	0	0	1	2	2	2	4	2	2	2	2	2	2	2	2	2	2	2	2	0	2	2	2	2	1	0
25	1	0	2	1	1	0	0	0	0	1	2	2	2	4	2	2	2	2	2	2	2	2	2	2	2	2	0	2	2	2	2	2	0
23	1	0	2	1	1	0	0	0	0	1	2	2	2	4	2	2	2	2	2	2	2	2	2	2	2	2	0	2	2	2	2	1	0
31	1	0	2	1	1	0	0	0	0	1	2	2	2	4	2	2	2	2	2	2	2	2	2	2	2	2	0	2	2	2	2	2	0
22	1	0	3	1	1	0	0	0	0	1	2	2	2	4	2	2	2	2	2	2	2	2	2	2	2	2	0	2	2	2	2	1	0
23	1	0	3	1	1	0	0	0	0	1	2	2	2	4	2	2	2	2	2	2	2	2	2	2	2	2	0	2	2	2	2	1	0
27	3	0	3	1	1	0	0	0	0	1	2	2	2	4	2	2	2	2	2	2	2	2	2	2	2	2	0	2	2	2	2	2	0
25	1	0	3	1	1	0	0	0	0	1	2	2	2	4	2	2	2	2	2	2	2	2	2	2	2	2	0	2	2	2	2	2	0
28	1	0	3	1	1	0	0	0	0	1	2	2	2	4	2	2	2	2	2	2	2	2	2	2	2	2	0	2	2	2	2	2	0
31	1	0	3	1	1	0	0	0	0	1	2	2	2	4	2	2	2	2	2	2	2	2	2	2	2	2	0	2	2	2	2	2	0
24	1	0	3	1	1	0	0	0	0	1	2	2	2	4	2	2	2	2	2	2	2	2	2	2	2	2	0	2	2	2	2	1	0
27	1	0	3	1	1	0	0	0	0	1	2	2	2	4	2	2	2	2	2	2	2	2	2	2	2	2	0	2	2	2	2	2	0
35	2	0	3	1	1	0	0	0	0	1	2	2	2	4	2	2	2	2	2	2	2	2	2	2	2	2	0	2	2	2	1	3	1
21	1	0	1	2	1	0	0	0	0	1	2	2	2	4	2	2	2	2	2	2	2	2	2	2	2	2	0	2	2	2	2	1	0
38	2	0	3	2	1	0	0	0	0	1	2	2	2	4	2	2	2	2	2	2	2	2	2	2	2	2	0	2	2	2	2	3	0
23	1	0	3	2	1	0	0	0	0	1	2	2	2	4	2	2	2	2	2	2	2	2	2	2	2	2	0	2	2	2	2	1	0
35	2	0	3	2	1	0	0	0	0	1	2	2	2	4	2	2	2	2	2	2	2	2	2	2	2	2	0	2	2	2	2	3	0
34	3	0	3	2	1	0	0	0	0	1	2	2	2	4	2	2	2	2	2	2	2	2	2	2	2	2	0	2	2	2	2	2	0
32	1	0	1	3	1	0	0	0	0	1	2	2	2	4	2	2	2	2	2	2	2	2	2	2	2	2	0	2	2	2	2	2	0
23	1	0	2	3	1	0	0	0	0	1	2	2	2	4	2	2	2	2	2	2	2	2	2	2	2	2	0	2	2	2	2	1	0
24	1	0	3	3	1	0	0	0	0	1	2	2	2	4	2	2	2	2	2	2	2	2	2	2	2	2	0	2	2	2	2	1	0
31	1	0	3	1	1	0	0	0	0	2	2	2	2	4	2	2	2	2	2	2	2	2	2	2	2	2	0	2	2	2	2	2	0
28	1	0	3	1	1	0	0	0	0	2	2	2	2	4	2	2	2	2	2	2	2	2	2	2	2	2	0	2	2	2	2	2	0
23	1	0	3	1	1	0	0	0	0	2	2	2	2	4	2	2	2	2	2	2	2	2	2	2	2	2	0	2	2	2	2	1	0
21	1	0	3	3	1	0	0	0	0	2	2	2	2	4	2	2	2	2	2	2	2	2	2	2	2	2	0	2	2	2	2	1	0
22	1	0	1	1	1	0	0	0	0	2	2	2	2	4	2	2	2	2	2	2	2	2	2	2	2	2	0	2	2	2	2	1	0
18	1	0	1	1	1	0	0	0	0	2	2	2	2	4	2	2	2	2	2	2	2	2	2	2	2	2	0	2	2	2	2	1	0
22	1	0	1	1	1	0	0	0	0	2	2	2	2	4	2	2	2	2	2	2	2	2	2	2	2	2	0	2	2	2	1	1	1
40	1	0	2	1	1	0	0	0	0	2	2	2	2	4	2	2	2	2	2	2	2	2	2	2	2	2	0	2	2	2	1	3	1
20	1	0	2	1	1	0	0	0	0	2	2	2	2	4	2	2	2	2	2	2	2	2	2	2	2	2	0	2	2	2	2	1	0
19	1	0	2	1	1	0	0	0	0	2	2	2	2	4	2	2	2	2	2	2	2	2	2	2	2	2	0	2	2	2	1	1	1
34	1	0	2	1	1	0	0	0	0	2	2	2	2	4	2	2	2	2	2	2	2	2	2	2	2	2	0	2	2	2	1	2	1
50	2	0	3	1	1	0	0	0	0	2	2	2	2	4	2	2	2	2	2	2	2	2	2	2	2	2	0	2	2	2	1	3	1
22	1	0	2	2	1	0	0	0	0	2	2	2	2	4	2	2	2	2	2	2	2	2	2	2	2	2	0	2	2	2	2	1	0
23	1	0	2	2	1	0	0	0	0	2	2	2	2	4	2	2	2	2	2	2	2	2	2	2	2	2	0	2	2	2	2	1	0
28	1	0	3	2	1	0	0	0	0	2	2	2	2	4	2	2	2	2	2	2	2	2	2	2	2	2	0	2	2	2	2	2	0
21	1	0	2	3	1	0	0	0	0	2	2	2	2	4	2	2	2	2	2	2	2	2	2	2	2	2	0	2	2	2	2	1	0
31	1	0	3	1	1	0	0	0	0	1	2	2	2	4	2	2	2	2	2	2	2	2	2	2	2	2	0	2	2	2	2	2	0
33	2	0	1	2	1	0	0	0	0	1	2	1	2	4	2	2	2	1	2	2	2	2	2	2	2	2	0	2	1	2	2	2	1
28	2	0	1	1	1	0	0	0	0	1	2	1	2	4	2	2	2	2	2	2	2	2	2	2	2	2	0	2	2	2	2	2	0
26	1	0	2	1	1	0	0	0	0	1	2	1	2	4	2	2	2	2	2	2	2	2	2	2	2	2	0	2	2	2	2	2	0
25	1	0	2	1	1	0	0	0	0	1	2	1	2	4	2	2	2	2	2	2	2	2	2	2	2	2	0	2	1	2	1	2	1
25	1	0	3	2	1	0	0	0	0	1	2	1	2	4	2	2	2	2	2	2	2	2	2	2	2	2	0	2	2	2	2	2	0
32	1	0	3	2	1	0	0	0	0	1	2	2	2	4	2	2	2	1	2	2	2	2	2	2	2	2	0	2	2	2	2	2	0
35	2	0	3	2	1	0	0	0	0	1	2	2	2	4	2	2	2	1	2	2	2	2	2	2	2	2	0	2	2	2	2	3	0
27	1	0	2	1	1	0	0	0	0	1	2	2	2	4	1	2	2	2	2	2	2	2	2	2	2	2	0	2	2	2	2	2	0
25	1	0	1	1	1	0	0	0	0	1	2	2	2	4	2	2	2	2	2	2	2	2	2	2	2	2	0	2	2	2	2	2	0
26	3	0	3	1	1	0	0	0	0	1	2	2	2	4	2	2	2	2	2	2	2	2	2	2	2	2	0	2	1	2	1	2	1
24	1	0	2	2	1	0	0	0	0	1	2	2	2	4	2	2	2	2	2	2	2	2	2	2	2	2	0	2	2	2	2	1	0
19	1	0	1	1	1	0	0	0	0	1	2	2	2	4	2	2	2	2	2	2	2	2	2	2	2	2	0	2	2	2	2	1	0
22	1	0	1	1	1	0	0	0	0	1	2	2	2	4	2	2	2	2	2	2	2	2	2	2	2	2	0	2	2	2	2	1	0
21	1	0	1	1	1	0	0	0	0	1	2	2	2	4	2	2	2	2	2	2	2	2	2	2	2	2	0	2	2	2	2	1	0
27	1	0	2	1	1	0	0	0	0	1	2	2	2	4	2	2	2	2	2	2	2	2	2	2	2	2	0	2	2	2	2	2	0
23	1	0	2	1	1	0	0	0	0	1	2	2	2	4	2	2	2	2	2	2	2	2	2	2	2	2	0	2	2	2	2	1	0
25	1	0	2	1	1	0	0	0	0	1	2	2	2	4	2	2	2	2	2	2	2	2	2	2	2	2	0	2	2	2	2	2	0
37	1	0	2	1	1	0	0	0	0	1	2	2	2	4	2	2	2	2	2	2	2	2	2	2	2	2	0	2	2	2	2	3	0
24	1	0	2	1	1	0	0	0	0	1	2	2	2	4	2	2	2	2	2	2	2	2	2	2	2	2	0	2	2	2	2	1	0
28	1	0	2	1	1	0	0	0	0	1	2	2	2	4	2	2	2	2	2	2	2	2	2	2	2	2	0	2	2	2	2	2	0
24	1	0	2	1	1	0	0	0	0	1	2	2	2	4	2	2	2	2	2	2	2	2	2	2	2	2	0	2	2	2	2	1	0
29	2	0	2	1	1	0	0	0	0	1	2	2	2	4	2	2	2	2	2	2	2	2	2	2	2	2	0	2	2	2	2	2	0
38	3	0	2	1	1	0	0	0	0	1	2	2	2	4	2	2	2	2	2	2	2	2	2	2	2	2	0	2	2	2	2	3	0
26	1	0	3	1	1	0	0	0	0	1	2	2	2	4	2	2	2	2	2	2	2	2	2	2	2	2	0	2	2	2	2	2	0
22	1	0	3	1	1	0	0	0	0	1	2	2	2	4	2	2	2	2	2	2	2	2	2	2	2	2	0	2	1	2	2	1	1
25	1	0	3	1	1	0	0	0	0	1	2	2	2	4	2	2	2	2	2	2	2	2	2	2	2	2	0	2	2	2	2	2	0
30	1	0	3	1	1	0	0	0	0	1	2	2	2	4	2	2	2	2	2	2	2	2	2	2	2	2	0	2	2	2	2	2	0
28	1	0	3	1	1	0	0	0	0	1	2	2	2	4	2	2	2	2	2	2	2	2	2	2	2	2	0	2	2	2	2	2	0
20	1	0	2	2	1	0	0	0	0	2	2	2	2	4	2	2	2	1	2	2	2	2	2	2	2	2	0	2	2	2	2	1	0
39	2	0	3	2	1	0	0	0	0	2	2	2	2	4	2	2	2	1	2	2	2	2	2	2	2	2	0	2	2	2	2	3	0
22	1	0	2	2	1	0	0	0	0	2	2	2	2	4	2	2	2	1	2	2	2	2	2	2	2	2	0	2	2	2	1	1	1
36	2	0	2	2	1	0	0	0	0	2	2	2	2	4	2	2	2	1	2	2	2	2	2	2	2	2	0	2	2	2	2	3	0
24	1	0	2	2	1	0	0	0	0	2	2	2	2	4	2	2	2	1	2	2	2	2	2	2	2	2	0	2	2	2	2	1	0
40	1	0	3	2	1	0	0	0	0	2	2	2	2	4	2	2	2	2	2	2	2	2	2	2	2	2	0	2	2	2	2	3	0
21	1	0	1	3	1	0	0	0	0	2	2	2	2	4	1	2	2	2	2	2	2	2	2	2	2	2	0	2	2	2	2	1	0
17	1	0	1	1	1	0	0	0	0	2	2	2	2	4	2	2	2	2	2	2	2	2	2	2	2	2	0	2	2	2	2	1	0
27	1	0	2	1	1	0	0	0	0	2	2	2	2	4	2	2	2	2	2	2	2	2	2	2	2	2	0	2	2	2	2	2	0
39	2	0	2	1	1	0	0	0	0	2	2	2	2	4	2	2	2	2	2	2	2	2	2	2	2	2	0	2	2	2	2	3	0
19	1	0	1	2	1	0	0	0	0	2	2	2	2	4	2	2	2	2	2	2	2	2	2	2	2	2	0	2	2	2	2	1	0
22	1	0	1	1	1	0	0	0	0	2	2	2	2	4	2	2	2	2	2	2	2	2	2	2	2	2	0	2	2	2	2	1	0
29	1	0	1	1	1	0	0	0	0	2	2	2	2	4	2	2	2	2	2	2	2	2	2	2	2	2	0	2	2	2	2	2	0
26	1	0	2	1	1	0	0	0	0	2	2	2	2	4	2	2	2	2	2	2	2	2	2	2	2	2	0	2	1	2	2	2	1
27	3	0	3	1	1	0	0	0	0	2	2	2	2	4	2	2	2	2	2	2	2	2	2	2	2	2	0	2	2	2	2	2	0
40	2	0	2	2	1	0	0	0	0	2	2	2	2	4	2	2	2	2	2	2	2	2	2	2	2	2	0	2	2	2	2	3	0
24	1	0	2	2	1	0	0	0	0	2	2	2	2	4	2	2	2	2	2	2	2	2	2	2	2	2	0	2	2	2	2	1	0
27	1	0	3	1	1	0	0	0	0	1	2	2	2	4	1	1	2	2	2	2	2	2	2	2	2	2	0	2	2	2	2	2	0
22	1	0	1	1	1	0	0	0	0	1	2	2	2	4	2	2	2	2	2	2	2	2	2	2	2	2	0	2	2	2	2	1	0
29	1	0	1	1	1	0	0	0	0	1	2	2	2	4	2	2	2	2	2	2	2	2	2	2	2	2	0	2	2	2	2	2	0
25	1	0	2	1	1	0	0	0	0	1	2	2	2	4	2	2	2	2	2	2	2	2	2	2	2	2	0	2	2	2	2	2	0
25	1	0	3	1	1	0	0	0	0	1	2	2	2	4	2	2	2	2	2	2	2	2	2	2	2	2	0	2	2	2	2	2	0
21	1	0	1	2	1	0	0	0	0	1	2	2	2	4	2	2	2	2	2	2	2	2	2	2	2	2	0	2	2	2	2	1	0
29	1	0	3	2	1	0	0	0	0	1	2	2	2	4	2	2	2	2	2	2	2	2	2	2	2	2	0	2	2	2	2	2	0
32	1	0	3	1	1	0	0	0	0	1	3	1	2	4	2	2	2	2	2	2	2	2	2	2	2	2	0	2	1	2	1	2	1
29	1	0	3	1	1	0	0	0	0	1	3	2	2	4	2	2	2	2	2	2	2	2	2	2	2	2	0	2	2	2	2	2	0
28	1	0	3	2	1	0	0	0	0	2	3	2	2	4	2	2	2	2	2	2	2	2	2	2	2	2	0	2	2	2	2	2	0
27	1	0	3	2	1	0	0	0	0	2	3	2	2	4	2	2	2	2	2	2	2	2	2	2	2	2	0	2	1	2	1	2	1
24	1	0	2	3	1	0	0	0	0	2	3	2	2	4	2	2	2	2	2	2	2	2	2	2	2	2	0	2	2	2	2	1	0
22	1	0	3	1	1	0	0	0	0	1	3	2	2	4	2	2	2	2	2	2	2	2	2	2	2	2	0	2	2	2	2	1	0
24	1	0	3	2	1	0	0	0	0	2	3	2	2	4	2	2	2	1	2	2	2	2	2	2	2	2	0	2	2	2	2	1	0
21	1	0	3	2	1	0	0	0	0	1	3	2	2	4	2	2	2	2	2	2	2	2	2	2	2	2	0	2	2	2	2	1	0
29	1	0	3	1	1	0	0	0	0	1	3	2	2	4	2	2	2	2	2	2	2	2	2	2	2	2	0	2	2	2	2	2	0
18	1	0	1	1	1	0	0	0	0	2	3	2	2	4	2	2	2	2	2	2	2	2	2	2	2	2	0	2	2	2	1	1	1
22	1	0	1	3	1	0	0	0	0	2	3	2	2	4	2	2	2	2	2	2	2	2	2	2	2	2	0	2	2	2	2	1	0
20	1	0	2	1	1	0	0	0	0	2	3	2	2	4	2	2	2	2	2	2	2	2	2	2	2	2	0	2	1	2	2	1	1
20	1	0	1	3	1	0	0	0	0	1	1	2	2	4	2	2	2	2	1	2	2	2	2	2	2	2	1	1	2	2	2	1	0
21	1	0	1	1	1	0	0	0	0	1	1	2	2	4	2	2	2	2	1	2	2	2	2	2	2	2	1	1	2	2	2	1	0
19	1	0	1	3	1	0	0	0	0	1	1	2	2	4	2	2	2	2	2	2	2	2	2	2	1	2	1	1	2	2	2	1	0
24	1	0	1	1	1	0	0	0	0	1	2	2	2	4	2	1	2	2	1	2	2	2	2	2	2	2	1	1	1	2	2	1	1
36	3	0	2	2	1	0	0	0	0	1	2	2	2	4	2	2	2	1	1	2	2	2	2	2	2	2	1	1	2	2	2	3	0
23	1	0	2	1	1	0	0	0	0	1	2	2	2	4	2	2	2	2	1	2	2	2	2	2	2	2	1	1	2	2	2	1	0
18	1	0	1	1	1	0	0	0	0	1	2	2	2	4	2	2	2	2	2	1	2	2	2	2	2	2	1	1	2	2	2	1	0
27	1	0	2	1	1	0	0	0	0	1	2	2	2	4	2	2	2	2	1	2	2	2	2	2	2	2	1	1	1	2	1	2	1
28	1	0	3	1	1	0	0	0	0	2	2	2	2	4	2	2	2	2	1	2	2	2	2	2	2	2	1	1	1	2	2	2	1
20	1	0	1	3	1	0	0	0	0	1	3	2	2	4	2	2	2	2	1	2	2	2	2	2	2	2	1	1	2	2	2	1	0
32	2	0	2	2	1	0	0	0	0	2	1	2	2	4	2	2	2	1	1	2	2	2	2	2	2	2	1	2	2	2	2	2	0
25	1	0	2	1	1	0	0	0	0	1	1	2	2	4	1	2	2	2	1	2	2	2	2	2	2	2	1	2	2	2	2	2	0
24	1	0	1	1	1	0	0	0	0	1	1	2	2	4	2	2	2	2	1	2	2	1	2	1	2	2	1	2	2	2	2	1	0
26	1	0	2	1	1	0	0	0	0	1	1	2	2	4	2	2	2	2	1	2	2	2	2	2	2	2	1	2	1	2	2	2	1
18	1	0	1	2	1	0	0	0	0	1	1	2	2	4	2	2	2	2	2	2	2	2	2	2	1	2	1	2	2	2	2	1	0
21	1	0	1	2	1	0	0	0	0	1	1	2	2	4	2	2	2	2	1	2	2	2	2	2	2	2	1	2	2	2	2	1	0
22	1	0	2	2	1	0	0	0	0	1	1	2	2	4	2	2	2	2	1	2	2	2	2	2	2	2	1	2	2	2	2	1	0
40	3	0	3	1	1	0	0	0	0	2	1	2	2	4	2	2	2	2	1	2	2	2	2	2	2	2	1	2	2	2	2	3	0
20	1	0	1	2	1	0	0	0	0	2	1	2	2	4	2	2	2	2	1	2	2	2	2	2	2	2	1	2	2	2	2	1	0
26	1	0	3	2	1	0	0	0	0	2	1	1	2	4	2	2	2	1	1	2	2	2	2	2	2	2	1	2	2	2	2	2	0
29	1	0	2	1	1	0	0	0	0	1	1	2	2	4	2	2	2	2	1	2	2	2	2	2	2	2	1	2	1	2	2	2	1
24	1	0	3	1	1	0	0	0	0	1	1	2	2	4	2	2	2	2	1	2	2	2	2	2	2	2	1	2	2	2	2	1	0
30	1	0	3	1	1	0	0	0	0	1	1	2	2	4	2	2	2	2	1	2	2	2	2	2	2	2	1	2	2	2	2	2	0
31	1	0	3	1	1	0	0	0	0	1	1	2	2	4	2	2	2	2	1	2	2	2	2	2	2	2	1	2	2	2	2	2	0
26	1	0	3	3	1	0	0	0	0	1	1	2	2	4	2	2	2	2	2	2	2	2	2	2	1	2	1	2	2	2	2	2	0
24	1	0	2	1	1	0	0	0	0	2	1	2	2	4	2	2	2	2	1	2	2	2	2	2	2	2	1	2	2	2	1	1	1
21	1	0	1	1	1	0	0	0	0	2	1	2	2	4	2	2	2	2	1	2	2	2	2	2	2	2	1	2	2	2	2	1	0
22	1	0	2	1	1	0	0	0	0	2	1	2	2	4	2	2	2	2	1	2	2	2	2	2	2	2	1	2	2	2	2	1	0
22	1	0	3	1	1	0	0	0	0	2	1	2	2	4	2	2	2	2	1	2	2	2	2	2	2	2	1	2	2	2	2	1	0
27	1	0	3	1	1	0	0	0	0	2	1	2	2	4	2	2	2	2	1	2	2	2	2	2	1	2	1	2	2	2	2	2	0
27	1	0	3	1	1	0	0	0	0	2	1	2	2	4	2	2	2	2	2	2	2	2	2	2	1	2	1	2	1	2	2	2	1
22	1	0	1	3	1	0	0	0	0	2	1	2	2	4	2	2	2	2	1	2	2	2	2	2	2	2	1	2	2	2	2	1	0
27	2	0	3	1	1	0	0	0	0	1	2	2	2	4	2	1	2	2	1	2	2	2	2	2	2	2	1	2	2	2	2	2	0
36	2	0	2	2	1	0	0	0	0	1	2	2	2	4	2	2	2	1	1	2	2	2	2	2	2	2	1	2	2	2	2	3	0
22	1	0	1	1	1	0	0	0	0	1	2	2	2	4	2	2	2	2	1	2	2	2	2	2	2	2	1	2	2	2	2	1	0
23	1	0	1	1	1	0	0	0	0	1	2	2	2	4	2	2	2	2	1	1	1	2	2	2	2	2	1	2	1	2	2	1	1
23	1	0	2	1	1	0	0	0	0	1	2	2	2	4	2	2	2	2	1	2	2	2	2	2	2	2	1	2	2	2	2	1	0
27	1	0	2	1	1	0	0	0	0	1	2	2	2	4	2	2	2	2	1	2	2	2	2	2	2	2	1	2	2	2	2	2	0
26	1	0	3	1	1	0	0	0	0	1	2	2	2	4	2	2	2	2	1	2	2	2	2	2	2	2	1	2	2	2	2	2	0
26	1	0	3	1	1	0	0	0	0	1	2	2	2	4	2	2	2	2	1	2	2	2	2	2	2	2	1	2	2	2	2	2	0
34	2	0	3	2	1	0	0	0	0	1	2	2	2	4	2	2	2	2	1	2	2	2	2	2	2	2	1	2	2	2	2	2	0
24	1	0	2	3	1	0	0	0	0	1	2	2	2	4	2	2	2	2	1	2	2	2	2	2	2	2	1	2	2	2	2	1	0
23	1	0	2	2	1	0	0	0	0	2	2	2	2	4	2	2	2	1	1	2	2	2	2	2	2	2	1	2	2	2	2	1	0
23	1	0	1	1	1	0	0	0	0	2	2	2	2	4	2	2	2	2	1	2	2	2	2	2	2	2	1	2	2	2	2	1	0
30	1	0	3	1	1	0	0	0	0	2	2	2	2	4	2	2	2	2	1	2	2	2	2	2	2	2	1	2	1	2	2	2	1
24	1	0	3	1	1	0	0	0	0	1	2	2	2	4	2	1	2	2	1	2	2	2	2	2	2	2	1	2	2	2	2	1	0
22	1	0	1	1	1	0	0	0	0	1	2	2	2	4	2	2	2	2	1	2	2	2	2	2	2	2	1	2	2	2	2	1	0
24	1	0	1	1	1	0	0	0	0	1	2	2	2	4	2	2	2	2	1	2	2	2	2	2	2	2	1	2	2	2	2	1	0
27	1	0	2	1	1	0	0	0	0	1	2	2	2	4	2	2	2	2	1	2	2	2	2	2	2	2	1	2	1	2	2	2	1
21	1	0	2	1	1	0	0	0	0	1	2	2	2	4	2	2	2	2	1	2	2	2	2	2	2	2	1	2	2	2	2	1	0
24	1	0	3	1	1	0	0	0	0	1	2	2	2	4	2	2	2	2	1	2	2	2	2	2	2	2	1	2	2	2	2	1	0
39	2	0	3	1	1	0	0	0	0	1	2	2	2	4	2	2	2	2	1	2	2	2	2	2	2	2	1	2	1	2	2	3	1
31	1	0	3	3	1	0	0	0	0	2	2	2	2	4	2	2	2	2	1	2	2	2	2	2	2	2	1	2	2	2	2	2	0
26	1	0	3	1	1	0	0	0	0	2	2	2	2	4	2	2	2	2	2	2	1	2	2	2	2	2	1	2	2	2	2	2	0
27	1	0	3	2	1	0	0	0	0	2	2	2	2	4	2	2	2	2	2	2	2	2	2	1	2	2	1	2	1	2	1	2	1
26	1	0	1	1	1	0	0	0	0	1	2	1	2	4	2	2	2	2	1	2	2	2	2	2	2	2	1	2	1	2	2	2	1
31	1	0	2	1	1	0	0	0	0	1	2	1	2	4	2	2	2	2	1	2	2	2	2	2	2	2	1	2	2	2	2	2	0
29	1	0	3	1	1	0	0	0	0	1	2	1	2	4	2	2	2	2	1	2	2	2	2	2	2	2	1	2	2	2	2	2	0
23	1	0	3	1	1	0	0	0	0	1	2	2	2	4	2	2	2	2	1	2	2	2	2	2	2	2	1	2	2	2	2	1	0
26	1	0	3	1	1	0	0	0	0	1	2	2	2	4	2	2	2	2	1	2	2	2	2	2	2	2	1	2	2	2	2	2	0
30	1	0	2	1	1	0	0	0	0	2	2	2	2	4	2	2	2	2	1	2	2	2	2	2	2	2	1	2	2	2	2	2	0
25	1	0	3	2	1	0	0	0	0	2	2	2	2	4	2	2	2	2	1	2	2	2	2	2	2	2	1	2	2	2	2	2	0
30	1	0	3	2	1	0	0	0	0	1	3	2	2	4	2	2	2	2	1	2	2	2	2	2	2	2	1	2	2	2	2	2	0
23	1	0	1	1	1	0	0	0	0	1	3	2	2	4	2	2	2	2	1	2	2	2	2	2	2	2	1	2	2	2	2	1	0
27	1	0	3	2	1	0	0	0	0	2	3	2	2	4	2	2	2	2	1	2	2	2	2	2	2	2	1	2	1	2	1	2	1
33	2	0	3	2	1	0	0	0	0	1	3	2	2	4	2	2	2	1	1	2	2	2	2	2	2	2	1	2	2	2	1	2	1
28	2	0	1	2	1	0	0	0	0	2	2	1	1	1	2	2	2	1	1	2	2	2	2	2	2	2	1	1	2	1	1	2	1
28	1	0	3	2	1	0	0	0	0	1	1	2	1	1	2	2	2	2	2	2	2	2	2	2	2	2	0	1	2	2	2	2	0
21	1	0	2	3	1	0	0	0	0	1	1	2	1	1	2	2	2	2	2	2	2	2	2	2	2	2	0	2	2	2	2	1	0
28	1	0	2	1	1	0	0	0	0	2	1	1	1	1	1	2	2	2	2	2	2	2	2	2	2	2	0	2	2	2	2	2	0
24	1	0	3	2	1	0	0	0	0	1	2	1	1	1	2	2	2	2	2	2	2	2	2	2	2	2	0	2	2	2	2	1	0
23	1	0	2	1	1	0	0	0	0	1	2	1	1	1	2	2	2	2	2	2	2	2	2	2	2	2	0	2	2	2	1	1	1
29	2	0	3	2	1	0	0	0	0	1	2	1	1	1	2	2	2	2	2	2	2	2	2	2	2	2	0	2	2	2	2	2	0
22	1	0	1	1	1	0	0	0	0	1	2	2	1	1	2	2	2	2	2	2	2	2	2	2	2	2	0	2	2	2	2	1	0
27	2	0	3	2	1	0	0	0	0	1	2	2	1	2	2	2	2	1	2	2	2	2	2	2	2	2	0	1	1	2	1	2	1
31	2	0	3	2	1	0	0	0	0	1	2	2	1	2	2	2	2	2	2	2	2	2	2	2	2	2	0	2	2	2	2	2	0
30	2	0	2	2	1	0	0	0	0	2	1	2	1	3	2	2	2	2	2	2	2	2	2	2	2	2	0	2	2	1	2	2	1
41	2	0	3	2	1	0	0	0	0	2	2	2	1	3	2	2	2	1	2	2	2	2	2	2	2	2	0	2	2	2	2	3	0
18	1	0	1	2	1	0	0	0	0	2	2	2	1	3	2	2	2	2	2	2	2	2	2	2	2	2	0	2	2	2	2	1	0
31	2	0	3	1	1	0	0	0	0	1	3	2	1	3	2	2	2	2	1	2	2	2	1	2	2	2	1	2	2	2	2	2	0
27	1	0	3	1	1	0	0	0	0	1	2	1	2	4	1	2	2	2	2	2	2	2	2	2	2	2	0	2	2	1	2	2	1
35	1	0	3	2	1	0	0	0	0	1	1	1	1	4	2	2	2	1	2	2	2	2	2	2	2	2	0	2	2	2	2	3	0
24	1	0	2	1	1	0	0	0	0	1	2	1	1	4	2	2	2	2	2	2	2	2	2	2	2	2	0	2	2	2	2	1	0

## Sheet: Sheet1
age
marriage	1 single 2 married/cohabitant 3 seperated/divorce/widowed
education	1 middle schoolor less 0 high school or higher
income(yuan/month)	1 <1000 2 1000~ 3 ≥3000
sexorientation	1 homosexual 2 bisexual 3 uncertain
internet	seeking partenr through internet 1 yes 0 no
bar	seeking partenr through bar1 yes 0 no
dancehall	seeking partenr through dancehall 1 yes 0 no
bathhouse	seeking partenr through bathhouse 1 yes 0 no
parkandtoilet	seeking partenr through park and toilet 1 yes 0 no
analsexcondumuse	anal sex condum use 1 yes 2 no
numbermalesexpartner	number of male sex partner 1 1 2 2-4 3 ≥5
oralsexcondumuse	oral sex condum use 1 yes 2 NO
group sex	1 YES 2 NO
d9	group sex condom use 1 all use 2 some use 3 none 4 unclear
sex with foreiner	1 yes 2 NO
paid sex with men	1 yes 2 NO
sex for money with men	1 yes 2 NO
sex with women	1 yes 2 NO
H51	poper use 1 yes 2 no
H52	ecstasy use 1 yes 2 no
H53	ketamine use 1 yes 2 no
H54	magu 1 yes 2 no
H55	tramadol use 1 yes 2 no
H56	methamphetamine 1 yes 2 no
H57	compound cadeine phosphate solution 1 yes 2 no
H2	injection drug 1 yes 2 no
drug use	1 yes 0 no
std related symptom	1 yes 2 no
hiv infection	1 positive 2 negative
syphlis infection	1 positive 2 negative
hsv2	1 positive 2 negative
agegroup	1 age<25 2 25- 3 ≥35
HIV/STI	1 positve 0 negative
